# Supplementary material for: 6-Nitro-2,3-dihydro-1H-pyrrolo­[2,1-c][1,4]benzodiazepine-5,11(10H,11aH)-dione
Source: Acta Crystallogr Sect E Struct Rep Online. 2011 Jul 9;67(Pt 8):o2003. doi: 10.1107/S1600536811024500 (PMC3213458; doi:10.1107/S1600536811024500)
Supplement: Supplementary file 1 [file e-67-o2003-sup1.cif]

##############################################################################
#                                                                            #
# This CIF contains the data in a paper accepted for publication in          #
# Acta Crystallographica Section E. It conforms to the requirements of       #
# Notes for Authors for Acta Crystallographica Section E, and has been       #
# peer reviewed under the auspices of the IUCr Commission on Journals.       #
#                                                                            #
# Full details of the Crystallographic Information File format               #
# are given in the paper "The Crystallographic Information File (CIF):       #
# a New Standard Archive File for Crystallography" by S. R. Hall, F. H.      #
# Allen and I. D. Brown [Acta Cryst. (1991), A47, 655-685].                  #
#                                                                            #
# The current version of the core CIF dictionary is obtainable from          #
# ftp://ftp.iucr.org/pub/cif_core.dic.                                       #
#                                                                            #
# Software is freely available for graphical display of the structure(s)     #
# in this CIF. For information consult the CIF software page                 #
# http://www.iucr.org/resources/cif/software.                                #
#                                                                            #
# This file may be used for bona fide research purposes within the           #
# scientific community so long as proper attribution is given to the journal # 
# article from which it was obtained.                                        #
#                                                                            #
##############################################################################
data_I
_audit_creation_method     SHELXL-97
_chemical_name_systematic
;
6-Nitro-2,3-dihydro-1<i>H</i>-pyrrolo[2,1-<i>c</i>][1,4]benzodiazepine-
5,11(10<i>H</i>,11a<i>H</i>)-dione
;
_chemical_name_common     ?
_chemical_formula_moiety     'C12 H11 N3 O4'
_chemical_formula_sum     'C12 H11 N3 O4'
_chemical_formula_iupac     'C12 H11 N3 O4'
_chemical_formula_weight     261.24
_chemical_melting_point     ?
_symmetry_cell_setting     monoclinic
_symmetry_space_group_name_H-M     'P 21'
_symmetry_space_group_name_Hall     'P 2yb'
loop_
    _symmetry_equiv_pos_as_xyz
    'x, y, z'
    '-x, y+1/2, -z'
_cell_length_a     10.7364(2)
_cell_length_b     6.89250(10)
_cell_length_c     16.3901(3)
_cell_angle_alpha     90.00
_cell_angle_beta     101.8700(10)
_cell_angle_gamma     90.00
_cell_volume     1186.94(4)
_cell_formula_units_Z     4
_cell_measurement_reflns_used     246
_cell_measurement_theta_min     2.4
_cell_measurement_theta_max     26.3
_cell_measurement_temperature     296(2)
_cell_measurement_pressure     101
_exptl_crystal_description     prism
_exptl_crystal_colour     colourless
_exptl_crystal_size_max     0.23
_exptl_crystal_size_mid     0.20
_exptl_crystal_size_min     0.15
_exptl_crystal_density_diffrn     1.462
_exptl_crystal_density_meas     ?
_exptl_crystal_density_method     'not measured'
_exptl_crystal_F_000     544
_exptl_absorpt_coefficient_mu     0.112
_exptl_absorpt_correction_type     none
_exptl_absorpt_process_details     ?
_exptl_absorpt_correction_T_min     ?
_exptl_absorpt_correction_T_max     ?
_exptl_special_details
;
;
_diffrn_ambient_temperature     296(2)
_diffrn_radiation_type     MoK\a
_diffrn_radiation_wavelength     0.71073
_diffrn_radiation_source     'fine-focus sealed tube'
_diffrn_radiation_monochromator     graphite
_diffrn_measurement_device_type     'Bruker APEXII CCD detector'
_diffrn_measurement_method     '\w and \f'
_diffrn_detector_area_resol_mean     ?
_diffrn_reflns_number     14768
_diffrn_reflns_av_R_equivalents     0.0205
_diffrn_reflns_av_sigmaI/netI     0.0130
_diffrn_reflns_theta_min     2.53
_diffrn_reflns_theta_max     26.00
_diffrn_reflns_theta_full     26.00
_diffrn_measured_fraction_theta_max     0.998
_diffrn_measured_fraction_theta_full     0.998
_diffrn_reflns_limit_h_min     -13
_diffrn_reflns_limit_h_max     13
_diffrn_reflns_limit_k_min     -8
_diffrn_reflns_limit_k_max     8
_diffrn_reflns_limit_l_min     -20
_diffrn_reflns_limit_l_max     20
_diffrn_standards_number     ?
_diffrn_standards_interval_count     ?
_diffrn_standards_interval_time     ?
_diffrn_standards_decay_%     ?
_refine_special_details
;
 Refinement of F^2^ against ALL reflections.  The weighted R-factor wR and
 goodness of fit S are based on F^2^, conventional R-factors R are based
 on F, with F set to zero for negative F^2^. The threshold expression of
 F^2^ > 2sigma(F^2^) is used only for calculating R-factors(gt) etc. and is
 not relevant to the choice of reflections for refinement.  R-factors based
 on F^2^ are statistically about twice as large as those based on F, and R-
 factors based on ALL data will be even larger.
;
_reflns_number_total     2543
_reflns_number_gt     2452
_reflns_threshold_expression     I>2sigma(I)
_refine_ls_structure_factor_coef     Fsqd
_refine_ls_matrix_type     full
_refine_ls_R_factor_all     0.0311
_refine_ls_R_factor_gt     0.0298
_refine_ls_wR_factor_gt     0.0789
_refine_ls_wR_factor_ref     0.0800
_refine_ls_goodness_of_fit_ref     1.035
_refine_ls_restrained_S_all     1.035
_refine_ls_number_reflns     2543
_refine_ls_number_parameters     351
_refine_ls_number_restraints     1
_refine_ls_hydrogen_treatment     mixed
_refine_ls_weighting_scheme     calc
_refine_ls_weighting_details
         'calc w=1/[\s^2^(Fo^2^)+(0.0518P)^2^+0.1616P] where P=(Fo^2^+2Fc^2^)/3'
_atom_sites_solution_hydrogens     geom
_atom_sites_solution_primary     direct
_atom_sites_solution_secondary     difmap
_refine_ls_shift/su_max     0.000
_refine_ls_shift/su_mean     0.000
_refine_diff_density_max     0.171
_refine_diff_density_min     -0.164
_refine_ls_extinction_method     none
_refine_ls_extinction_coef     ?
loop_
    _atom_type_symbol
    _atom_type_description
    _atom_type_scat_dispersion_real
    _atom_type_scat_dispersion_imag
    _atom_type_scat_source
    'C' 'C' 0.0033 0.0000
                         'International Tables Vol C Tables 4.2.6.8 and 6.1.1.4'
    'H' 'H' 0.0000 0.0000
                         'International Tables Vol C Tables 4.2.6.8 and 6.1.1.4'
    'N' 'N' 0.0061 0.0000
                         'International Tables Vol C Tables 4.2.6.8 and 6.1.1.4'
    'O' 'O' 0.0106 0.0000
                         'International Tables Vol C Tables 4.2.6.8 and 6.1.1.4'
_computing_data_collection     'APEX2 (Bruker, 2005)'
_computing_cell_refinement     'SAINT (Bruker, 2005)'
_computing_data_reduction     'SAINT (Bruker, 2005)'
_computing_structure_solution     'SHELXS97 (Sheldrick, 2008)'
_computing_structure_refinement     'SHELXL97 (Sheldrick, 2008)'
_computing_molecular_graphics     'PLATON (Spek, 2009)'
_computing_publication_material     'publCIF (Westrip, 2010)'
loop_
    _atom_site_type_symbol
    _atom_site_label
    _atom_site_fract_x
    _atom_site_fract_y
    _atom_site_fract_z
    _atom_site_U_iso_or_equiv
    _atom_site_adp_type
    _atom_site_calc_flag
    _atom_site_refinement_flags
    _atom_site_occupancy
    _atom_site_symmetry_multiplicity
    _atom_site_disorder_assembly
    _atom_site_disorder_group
    C C100 0.4871(2) 0.4617(3) 1.03240(11) 0.0410(4) Uani d . 1 1 . .
    C C101 0.3608(2) 0.4649(3) 0.99613(13) 0.0445(5) Uani d . 1 1 . .
    C C102 0.32175(19) 0.4505(3) 0.91009(14) 0.0442(5) Uani d . 1 1 . .
    C C103 0.41314(17) 0.4215(3) 0.86410(11) 0.0359(4) Uani d . 1 1 . .
    C C104 0.54297(16) 0.4047(3) 0.89854(10) 0.0311(4) Uani d . 1 1 . .
    C C105 0.58012(18) 0.4374(3) 0.98486(10) 0.0336(4) Uani d . 1 1 . .
    C C106 0.8095(2) 0.5177(3) 1.00041(13) 0.0483(5) Uani d . 1 1 . .
    C C107 0.63255(16) 0.3127(3) 0.85085(10) 0.0316(4) Uani d . 1 1 . .
    C C109 0.84963(18) 0.3029(4) 0.82441(13) 0.0479(5) Uani d . 1 1 . .
    C C110 0.9600(2) 0.4396(6) 0.8535(2) 0.0749(9) Uani d . 1 1 . .
    C C111 0.9040(3) 0.6286(5) 0.8754(2) 0.0752(9) Uani d . 1 1 . .
    C C112 0.7860(2) 0.5679(4) 0.90711(14) 0.0485(5) Uani d . 1 1 . .
    C C200 0.44163(18) 0.4931(3) 0.38760(12) 0.0399(4) Uani d . 1 1 . .
    C C201 0.40473(19) 0.4968(3) 0.46329(13) 0.0440(5) Uani d . 1 1 . .
    C C202 0.4948(2) 0.5030(3) 0.53689(12) 0.0430(4) Uani d . 1 1 . .
    C C203 0.62060(19) 0.5134(3) 0.53182(11) 0.0374(4) Uani d . 1 1 . .
    C C204 0.66333(16) 0.5194(3) 0.45691(10) 0.0318(4) Uani d . 1 1 . .
    C C205 0.57090(16) 0.4986(3) 0.38404(10) 0.0318(4) Uani d . 1 1 . .
    C C206 0.70022(18) 0.4042(3) 0.28050(11) 0.0378(4) Uani d . 1 1 . .
    C C207 0.79608(17) 0.5876(3) 0.45641(11) 0.0360(4) Uani d . 1 1 . .
    C C209 0.98134(19) 0.5664(4) 0.39103(15) 0.0522(6) Uani d . 1 1 . .
    C C210 1.0011(2) 0.4484(5) 0.31649(15) 0.0655(8) Uani d . 1 1 . .
    C C211 0.9243(2) 0.2650(4) 0.32000(15) 0.0559(6) Uani d . 1 1 . .
    C C212 0.80720(17) 0.3350(3) 0.35062(11) 0.0369(4) Uani d . 1 1 . .
    H H100 0.5118 0.4760 1.0899 0.049 Uiso calc R 1 1 . .
    H H101 0.3004 0.4767 1.0292 0.053 Uiso calc R 1 1 . .
    H H102 0.2362 0.4603 0.8845 0.053 Uiso calc R 1 1 . .
    H H10A 0.8258 0.2995 0.7640 0.058 Uiso calc R 1 1 . .
    H H10B 0.8700 0.1724 0.8451 0.058 Uiso calc R 1 1 . .
    H H10N 0.539(3) 0.528(5) 0.2657(18) 0.056(8) Uiso d . 1 1 . .
    H H112 0.7192 0.6665 0.8932 0.058 Uiso calc R 1 1 . .
    H H11A 0.8815 0.7115 0.8267 0.090 Uiso calc R 1 1 . .
    H H11B 0.9636 0.6972 0.9182 0.090 Uiso calc R 1 1 . .
    H H11C 1.0174 0.3867 0.9019 0.090 Uiso calc R 1 1 . .
    H H11D 1.0070 0.4595 0.8096 0.090 Uiso calc R 1 1 . .
    H H200 0.3803 0.4870 0.3385 0.048 Uiso calc R 1 1 . .
    H H201 0.3187 0.4950 0.4649 0.053 Uiso calc R 1 1 . .
    H H202 0.4709 0.5002 0.5883 0.052 Uiso calc R 1 1 . .
    H H20A 1.0469 0.5388 0.4399 0.063 Uiso calc R 1 1 . .
    H H20B 0.9812 0.7043 0.3793 0.063 Uiso calc R 1 1 . .
    H H20N 0.716(2) 0.416(5) 1.0780(17) 0.058(7) Uiso d . 1 1 . .
    H H212 0.7765 0.2341 0.3837 0.044 Uiso calc R 1 1 . .
    H H21A 0.9722 0.1718 0.3584 0.067 Uiso calc R 1 1 . .
    H H21B 0.9005 0.2058 0.2653 0.067 Uiso calc R 1 1 . .
    H H21C 0.9703 0.5183 0.2649 0.079 Uiso calc R 1 1 . .
    H H21D 1.0905 0.4183 0.3208 0.079 Uiso calc R 1 1 . .
    N N10 0.60011(15) 0.4905(3) 0.30409(9) 0.0369(4) Uani d . 1 1 . .
    N N11 0.71691(17) 0.5079(3) 0.61116(9) 0.0464(4) Uani d . 1 1 . .
    N N12 0.85585(14) 0.5013(3) 0.40290(9) 0.0371(4) Uani d . 1 1 . .
    N N20 0.70780(16) 0.4399(3) 1.02707(10) 0.0413(4) Uani d . 1 1 . .
    N N21 0.36959(16) 0.4213(3) 0.77185(11) 0.0479(4) Uani d . 1 1 . .
    N N22 0.74763(15) 0.3889(3) 0.86106(10) 0.0380(4) Uani d . 1 1 . .
    O O11 0.60185(13) 0.1634(2) 0.81012(8) 0.0435(4) Uani d . 1 1 . .
    O O12 0.91105(16) 0.5401(4) 1.04775(12) 0.0739(6) Uani d . 1 1 . .
    O O13 0.26234(16) 0.3669(4) 0.74408(12) 0.0761(6) Uani d . 1 1 . .
    O O14 0.44340(18) 0.4853(4) 0.73230(10) 0.0743(6) Uani d . 1 1 . .
    O O21 0.84147(15) 0.7225(3) 0.50119(10) 0.0571(4) Uani d . 1 1 . .
    O O22 0.70331(15) 0.3858(3) 0.20681(8) 0.0581(5) Uani d . 1 1 . .
    O O23 0.6951(2) 0.5986(4) 0.66967(9) 0.0723(6) Uani d . 1 1 . .
    O O24 0.80876(17) 0.4033(4) 0.61259(10) 0.0725(6) Uani d . 1 1 . .
loop_
    _atom_site_aniso_label
    _atom_site_aniso_U_11
    _atom_site_aniso_U_22
    _atom_site_aniso_U_33
    _atom_site_aniso_U_12
    _atom_site_aniso_U_13
    _atom_site_aniso_U_23
    C100 0.0594(12) 0.0344(10) 0.0313(8) 0.0026(9) 0.0144(8) -0.0011(8)
    C101 0.0534(12) 0.0395(11) 0.0477(11) 0.0024(9) 0.0268(9) -0.0014(9)
    C102 0.0350(9) 0.0462(12) 0.0522(11) 0.0019(9) 0.0107(8) -0.0011(10)
    C103 0.0352(9) 0.0384(10) 0.0328(8) 0.0023(8) 0.0039(7) 0.0010(8)
    C104 0.0335(8) 0.0321(9) 0.0275(7) -0.0022(7) 0.0057(6) 0.0010(7)
    C105 0.0420(9) 0.0288(9) 0.0290(8) 0.0006(8) 0.0054(7) -0.0002(7)
    C106 0.0483(11) 0.0426(11) 0.0478(11) -0.0081(10) -0.0043(9) -0.0095(10)
    C107 0.0311(8) 0.0397(10) 0.0225(7) -0.0023(8) 0.0021(6) 0.0011(7)
    C109 0.0339(10) 0.0676(15) 0.0441(10) 0.0059(10) 0.0124(8) 0.0114(11)
    C110 0.0398(12) 0.097(2) 0.0907(19) -0.0091(14) 0.0187(12) 0.021(2)
    C111 0.0662(17) 0.079(2) 0.0801(18) -0.0344(16) 0.0148(14) 0.0114(17)
    C112 0.0483(11) 0.0458(12) 0.0499(11) -0.0153(10) 0.0064(9) 0.0005(10)
    C200 0.0364(9) 0.0400(10) 0.0417(9) -0.0023(9) 0.0046(7) 0.0022(9)
    C201 0.0381(10) 0.0452(11) 0.0519(11) -0.0033(9) 0.0163(8) 0.0039(10)
    C202 0.0537(11) 0.0398(10) 0.0407(9) 0.0029(10) 0.0217(8) 0.0050(9)
    C203 0.0479(10) 0.0353(9) 0.0289(8) 0.0061(9) 0.0079(7) 0.0014(8)
    C204 0.0358(9) 0.0313(9) 0.0282(8) 0.0027(7) 0.0059(7) 0.0000(7)
    C205 0.0359(9) 0.0294(8) 0.0299(8) 0.0005(8) 0.0065(7) 0.0018(7)
    C206 0.0412(9) 0.0434(10) 0.0273(8) -0.0008(9) 0.0038(7) -0.0013(8)
    C207 0.0346(9) 0.0420(10) 0.0292(8) 0.0010(8) 0.0015(7) -0.0022(8)
    C209 0.0338(10) 0.0653(15) 0.0589(12) -0.0050(10) 0.0124(9) -0.0021(12)
    C210 0.0449(11) 0.100(2) 0.0558(13) 0.0031(14) 0.0205(10) -0.0026(15)
    C211 0.0461(12) 0.0721(17) 0.0486(11) 0.0161(12) 0.0078(9) -0.0136(12)
    C212 0.0393(10) 0.0408(10) 0.0298(8) 0.0036(8) 0.0047(7) -0.0026(8)
    N10 0.0374(8) 0.0469(9) 0.0236(7) 0.0050(8) -0.0001(6) 0.0032(7)
    N11 0.0565(10) 0.0552(11) 0.0274(7) 0.0124(10) 0.0083(7) 0.0032(8)
    N12 0.0316(7) 0.0454(9) 0.0339(7) -0.0014(7) 0.0054(6) -0.0026(8)
    N20 0.0489(9) 0.0438(10) 0.0264(7) -0.0011(8) -0.0033(6) -0.0014(7)
    N21 0.0385(9) 0.0599(11) 0.0410(8) 0.0143(9) -0.0017(7) -0.0011(9)
    N22 0.0335(7) 0.0454(9) 0.0350(7) -0.0040(7) 0.0070(6) -0.0002(7)
    O11 0.0392(7) 0.0551(9) 0.0365(7) -0.0099(7) 0.0085(5) -0.0170(7)
    O12 0.0528(9) 0.0925(16) 0.0643(10) -0.0183(10) -0.0158(8) -0.0133(11)
    O13 0.0474(9) 0.1032(18) 0.0660(11) 0.0102(11) -0.0155(8) -0.0227(12)
    O14 0.0711(11) 0.1173(18) 0.0343(7) 0.0125(13) 0.0102(7) 0.0148(11)
    O21 0.0456(8) 0.0651(11) 0.0592(9) -0.0130(8) 0.0075(7) -0.0283(9)
    O22 0.0600(9) 0.0874(13) 0.0262(6) 0.0125(10) 0.0070(6) -0.0042(8)
    O23 0.0948(13) 0.0859(14) 0.0326(7) 0.0271(12) 0.0053(8) -0.0093(9)
    O24 0.0681(10) 0.1011(16) 0.0439(8) 0.0377(12) 0.0012(7) 0.0013(10)
_geom_special_details
;
 All esds (except the esd in the dihedral angle between two l.s. planes)
 are estimated using the full covariance matrix.  The cell esds are taken
 into account individually in the estimation of esds in distances, angles
 and torsion angles; correlations between esds in cell parameters are only
 used when they are defined by crystal symmetry.  An approximate (isotropic)
 treatment of cell esds is used for estimating esds involving l.s. planes.
;
loop_
    _geom_bond_atom_site_label_1
    _geom_bond_atom_site_label_2
    _geom_bond_site_symmetry_2
    _geom_bond_distance
    _geom_bond_publ_flag
    C100 H100 . 0.9300 ?
    C100 C101 . 1.365(3) ?
    C101 H101 . 0.9300 ?
    C101 C102 . 1.390(3) ?
    C102 H102 . 0.9300 ?
    C103 N21 . 1.488(2) ?
    C103 C102 . 1.369(3) ?
    C104 C107 . 1.499(2) ?
    C104 C105 . 1.407(2) ?
    C104 C103 . 1.397(2) ?
    C105 N20 . 1.403(2) ?
    C105 C100 . 1.397(3) ?
    C106 N20 . 1.366(3) ?
    C106 O12 . 1.211(3) ?
    C107 N22 . 1.321(2) ?
    C107 O11 . 1.234(2) ?
    C109 H10B . 0.9700 ?
    C109 H10A . 0.9700 ?
    C109 C110 . 1.512(4) ?
    C110 H11D . 0.9700 ?
    C110 H11C . 0.9700 ?
    C111 H11B . 0.9700 ?
    C111 H11A . 0.9700 ?
    C111 C110 . 1.508(5) ?
    C112 H112 . 0.9800 ?
    C112 C106 . 1.537(3) ?
    C112 C111 . 1.524(3) ?
    C200 H200 . 0.9300 ?
    C200 C201 . 1.378(3) ?
    C201 H201 . 0.9300 ?
    C202 H202 . 0.9300 ?
    C202 C201 . 1.383(3) ?
    C203 N11 . 1.486(2) ?
    C203 C202 . 1.372(3) ?
    C204 C207 . 1.502(3) ?
    C204 C203 . 1.397(2) ?
    C204 C205 . 1.394(2) ?
    C205 N10 . 1.410(2) ?
    C205 C200 . 1.402(3) ?
    C206 N10 . 1.352(3) ?
    C206 O22 . 1.222(2) ?
    C207 O21 . 1.222(3) ?
    C209 H20B . 0.9700 ?
    C209 H20A . 0.9700 ?
    C209 C210 . 1.519(4) ?
    C210 H21D . 0.9700 ?
    C210 H21C . 0.9700 ?
    C211 H21B . 0.9700 ?
    C211 H21A . 0.9700 ?
    C211 C210 . 1.516(5) ?
    C212 H212 . 0.9800 ?
    C212 C211 . 1.525(3) ?
    C212 C206 . 1.525(3) ?
    N10 H10N . 0.85(3) ?
    N11 O24 . 1.218(3) ?
    N11 O23 . 1.207(2) ?
    N12 C209 . 1.470(2) ?
    N12 C212 . 1.462(3) ?
    N12 C207 . 1.329(3) ?
    N20 H20N . 0.84(3) ?
    N21 O13 . 1.208(3) ?
    N21 O14 . 1.206(3) ?
    N22 C109 . 1.477(3) ?
    N22 C112 . 1.461(3) ?
loop_
    _geom_angle_atom_site_label_1
    _geom_angle_atom_site_label_2
    _geom_angle_atom_site_label_3
    _geom_angle_site_symmetry_1
    _geom_angle_site_symmetry_3
    _geom_angle
    _geom_angle_publ_flag
    C105 C100 H100 . . 119.4 ?
    C101 C100 H100 . . 119.4 ?
    C101 C100 C105 . . 121.28(18) ?
    C102 C101 H101 . . 119.8 ?
    C100 C101 H101 . . 119.8 ?
    C100 C101 C102 . . 120.41(17) ?
    C101 C102 H102 . . 121.0 ?
    C103 C102 H102 . . 121.0 ?
    C103 C102 C101 . . 117.92(18) ?
    C104 C103 N21 . . 119.29(16) ?
    C102 C103 N21 . . 116.65(17) ?
    C102 C103 C104 . . 123.93(17) ?
    C105 C104 C107 . . 120.83(16) ?
    C103 C104 C107 . . 121.21(15) ?
    C103 C104 C105 . . 116.48(16) ?
    N20 C105 C104 . . 122.95(17) ?
    C100 C105 C104 . . 119.53(18) ?
    C100 C105 N20 . . 117.48(16) ?
    N20 C106 C112 . . 115.31(17) ?
    O12 C106 C112 . . 123.4(2) ?
    O12 C106 N20 . . 121.2(2) ?
    N22 C107 C104 . . 116.70(17) ?
    O11 C107 C104 . . 120.41(16) ?
    O11 C107 N22 . . 122.60(18) ?
    H10A C109 H10B . . 109.1 ?
    C110 C109 H10B . . 111.2 ?
    N22 C109 H10B . . 111.2 ?
    C110 C109 H10A . . 111.2 ?
    N22 C109 H10A . . 111.2 ?
    N22 C109 C110 . . 102.7(2) ?
    H11C C110 H11D . . 108.6 ?
    C109 C110 H11D . . 110.4 ?
    C111 C110 H11D . . 110.4 ?
    C109 C110 H11C . . 110.4 ?
    C111 C110 H11C . . 110.4 ?
    C111 C110 C109 . . 106.8(2) ?
    H11A C111 H11B . . 109.0 ?
    C112 C111 H11B . . 110.9 ?
    C110 C111 H11B . . 110.9 ?
    C112 C111 H11A . . 110.9 ?
    C110 C111 H11A . . 110.9 ?
    C110 C111 C112 . . 104.1(2) ?
    C106 C112 H112 . . 110.5 ?
    C111 C112 H112 . . 110.5 ?
    N22 C112 H112 . . 110.5 ?
    C111 C112 C106 . . 115.0(2) ?
    N22 C112 C106 . . 107.16(18) ?
    N22 C112 C111 . . 102.8(2) ?
    C205 C200 H200 . . 119.8 ?
    C201 C200 H200 . . 119.8 ?
    C201 C200 C205 . . 120.49(18) ?
    C202 C201 H201 . . 119.8 ?
    C200 C201 H201 . . 119.8 ?
    C200 C201 C202 . . 120.46(18) ?
    C201 C202 H202 . . 121.0 ?
    C203 C202 H202 . . 121.0 ?
    C203 C202 C201 . . 118.00(18) ?
    C204 C203 N11 . . 118.34(17) ?
    C202 C203 N11 . . 117.53(17) ?
    C202 C203 C204 . . 124.06(18) ?
    C203 C204 C207 . . 119.82(16) ?
    C205 C204 C207 . . 122.44(15) ?
    C205 C204 C203 . . 116.44(16) ?
    C200 C205 N10 . . 116.68(16) ?
    C204 C205 N10 . . 123.03(15) ?
    C204 C205 C200 . . 120.24(16) ?
    N10 C206 C212 . . 116.22(15) ?
    O22 C206 C212 . . 122.90(18) ?
    O22 C206 N10 . . 120.88(18) ?
    N12 C207 C204 . . 116.80(17) ?
    O21 C207 C204 . . 119.76(17) ?
    O21 C207 N12 . . 123.36(18) ?
    H20A C209 H20B . . 109.1 ?
    C210 C209 H20B . . 111.1 ?
    N12 C209 H20B . . 111.1 ?
    C210 C209 H20A . . 111.1 ?
    N12 C209 H20A . . 111.1 ?
    N12 C209 C210 . . 103.11(19) ?
    H21C C210 H21D . . 108.9 ?
    C209 C210 H21D . . 110.9 ?
    C211 C210 H21D . . 110.9 ?
    C209 C210 H21C . . 110.9 ?
    C211 C210 H21C . . 110.9 ?
    C211 C210 C209 . . 104.39(19) ?
    H21A C211 H21B . . 109.0 ?
    C212 C211 H21B . . 111.0 ?
    C210 C211 H21B . . 111.0 ?
    C212 C211 H21A . . 111.0 ?
    C210 C211 H21A . . 111.0 ?
    C210 C211 C212 . . 103.9(2) ?
    C211 C212 H212 . . 110.6 ?
    C206 C212 H212 . . 110.6 ?
    N12 C212 H212 . . 110.6 ?
    C206 C212 C211 . . 113.29(16) ?
    N12 C212 C211 . . 102.79(17) ?
    N12 C212 C206 . . 108.64(17) ?
    C205 N10 H10N . . 113.2(18) ?
    C206 N10 H10N . . 117.2(18) ?
    C206 N10 C205 . . 128.68(16) ?
    O24 N11 C203 . . 116.55(17) ?
    O23 N11 C203 . . 117.90(18) ?
    O23 N11 O24 . . 125.44(18) ?
    C212 N12 C209 . . 112.85(16) ?
    C207 N12 C209 . . 122.05(19) ?
    C207 N12 C212 . . 125.10(16) ?
    C105 N20 H20N . . 112.6(18) ?
    C106 N20 H20N . . 117.8(19) ?
    C106 N20 C105 . . 127.69(17) ?
    O13 N21 C103 . . 117.34(19) ?
    O14 N21 C103 . . 116.24(18) ?
    O14 N21 O13 . . 126.3(2) ?
    C112 N22 C109 . . 113.29(17) ?
    C107 N22 C109 . . 122.77(19) ?
    C107 N22 C112 . . 123.91(18) ?
loop_
    _geom_hbond_atom_site_label_D
    _geom_hbond_atom_site_label_H
    _geom_hbond_atom_site_label_A
    _geom_hbond_site_symmetry_A
    _geom_hbond_distance_DH
    _geom_hbond_distance_HA
    _geom_hbond_distance_DA
    _geom_hbond_angle_DHA
    _geom_hbond_publ_flag
    N10 H10N O11 2_656 0.85(3) 1.98(3) 2.821(2) 169(3) yes
    N20 H20N O22 1_556 0.84(3) 2.15(3) 2.980(2) 169(2) yes
_iucr_refine_instructions_details
;
CELL 0.71073  10.7364   6.8925  16.3901  90.000 101.870  90.000
ZERR   4.00   0.0002   0.0001   0.0003   0.000   0.001   0.000
LATT -1
SYMM -X, 0.5+Y, -Z
SFAC C  H  N  O
UNIT 48  44  12  16
MERG 4
OMIT 0 0 1
OMIT 1 0 0
OMIT 0 52
L.S. 10
ACTA
BOND $H
FMAP 2
PLAN 20
HTAB
WGHT   0.051800   0.161600
FVAR 0.974940
TEMP 23.000
MOLE 1
C104   1   0.542974   0.404738   0.898539  11.000000   0.033510 =
           0.032090   0.027510   0.001020   0.005740  -0.002230
C107   1   0.632553   0.312712   0.850850  11.000000   0.031120 =
           0.039750   0.022490   0.001150   0.002130  -0.002310
N22    3   0.747632   0.388895   0.861055  11.000000   0.033460 =
           0.045380   0.035000  -0.000200   0.007000  -0.003960
C105   1   0.580115   0.437433   0.984864  11.000000   0.042040 =
           0.028760   0.029040  -0.000230   0.005360   0.000570
C103   1   0.413135   0.421515   0.864105  11.000000   0.035240 =
           0.038430   0.032780   0.000970   0.003860   0.002280
C100   1   0.487144   0.461702   1.032400  11.000000   0.059440 =
           0.034420   0.031340  -0.001130   0.014390   0.002580
AFIX 43
H100   2   0.511833   0.475969   1.089885  11.000000  -1.200000
AFIX 0
C101   1   0.360796   0.464885   0.996131  11.000000   0.053370 =
           0.039520   0.047750  -0.001390   0.026760   0.002420
AFIX 43
H101   2   0.300441   0.476745   1.029202  11.000000  -1.200000
AFIX 0
C102   1   0.321755   0.450514   0.910086  11.000000   0.035000 =
           0.046170   0.052150  -0.001060   0.010730   0.001940
AFIX 43
H102   2   0.236229   0.460290   0.884534  11.000000  -1.200000
AFIX 0
C112   1   0.785968   0.567920   0.907113  11.000000   0.048250 =
           0.045840   0.049920   0.000500   0.006350  -0.015280
AFIX 13
H112   2   0.719175   0.666474   0.893201  11.000000  -1.200000
AFIX 0
C109   1   0.849627   0.302888   0.824415  11.000000   0.033940 =
           0.067620   0.044140   0.011450   0.012360   0.005870
AFIX 23
H10A   2   0.825756   0.299481   0.764047  11.000000  -1.200000
H10B   2   0.869968   0.172442   0.845135  11.000000  -1.200000
AFIX 0
C106   1   0.809524   0.517688   1.000413  11.000000   0.048280 =
           0.042620   0.047810  -0.009500  -0.004310  -0.008130
C111   1   0.904038   0.628642   0.875376  11.000000   0.066190 =
           0.079360   0.080090   0.011370   0.014850  -0.034360
AFIX 23
H11A   2   0.881458   0.711475   0.826730  11.000000  -1.200000
H11B   2   0.963614   0.697171   0.918238  11.000000  -1.200000
AFIX 0
C110   1   0.959978   0.439641   0.853490  11.000000   0.039820 =
           0.096580   0.090670   0.021490   0.018670  -0.009130
AFIX 23
H11C   2   1.017407   0.386665   0.901859  11.000000  -1.200000
H11D   2   1.007025   0.459508   0.809599  11.000000  -1.200000
AFIX 0
C204   1   0.663328   0.519378   0.456909  11.000000   0.035780 =
           0.031270   0.028170  -0.000040   0.005930   0.002690
C205   1   0.570904   0.498561   0.384044  11.000000   0.035920 =
           0.029380   0.029920   0.001800   0.006490   0.000490
N12    3   0.855849   0.501292   0.402901  11.000000   0.031570 =
           0.045430   0.033880  -0.002580   0.005410  -0.001400
C203   1   0.620601   0.513429   0.531825  11.000000   0.047940 =
           0.035320   0.028930   0.001380   0.007850   0.006100
C200   1   0.441627   0.493103   0.387595  11.000000   0.036420 =
           0.040010   0.041710   0.002240   0.004560  -0.002290
AFIX 43
H200   2   0.380294   0.486967   0.338501  11.000000  -1.200000
AFIX 0
C212   1   0.807200   0.335016   0.350615  11.000000   0.039280 =
           0.040760   0.029770  -0.002590   0.004720   0.003580
AFIX 13
H212   2   0.776473   0.234131   0.383720  11.000000  -1.200000
AFIX 0
C202   1   0.494818   0.502990   0.536889  11.000000   0.053710 =
           0.039850   0.040710   0.005040   0.021660   0.002950
AFIX 43
H202   2   0.470850   0.500185   0.588268  11.000000  -1.200000
AFIX 0
C206   1   0.700216   0.404226   0.280500  11.000000   0.041220 =
           0.043440   0.027320  -0.001280   0.003850  -0.000800
C207   1   0.796076   0.587603   0.456411  11.000000   0.034570 =
           0.042040   0.029220  -0.002220   0.001470   0.001050
C209   1   0.981336   0.566377   0.391034  11.000000   0.033790 =
           0.065280   0.058890  -0.002090   0.012350  -0.005000
AFIX 23
H20A   2   1.046945   0.538775   0.439860  11.000000  -1.200000
H20B   2   0.981159   0.704340   0.379326  11.000000  -1.200000
AFIX 0
C201   1   0.404730   0.496763   0.463289  11.000000   0.038070 =
           0.045150   0.051870   0.003870   0.016320  -0.003260
AFIX 43
H201   2   0.318652   0.495033   0.464891  11.000000  -1.200000
AFIX 0
C211   1   0.924346   0.265043   0.320001  11.000000   0.046140 =
           0.072080   0.048630  -0.013600   0.007790   0.016080
AFIX 23
H21A   2   0.972154   0.171751   0.358444  11.000000  -1.200000
H21B   2   0.900471   0.205832   0.265323  11.000000  -1.200000
AFIX 0
C210   1   1.001133   0.448393   0.316486  11.000000   0.044900 =
           0.100190   0.055810  -0.002600   0.020480   0.003070
AFIX 23
H21C   2   0.970337   0.518261   0.264907  11.000000  -1.200000
H21D   2   1.090501   0.418281   0.320774  11.000000  -1.200000
AFIX 0
O11    4   0.601845   0.163376   0.810118  11.000000   0.039200 =
           0.055130   0.036450  -0.017000   0.008500  -0.009940
O12    4   0.911052   0.540080   1.047754  11.000000   0.052820 =
           0.092500   0.064350  -0.013310  -0.015820  -0.018300
O21    4   0.841468   0.722540   0.501195  11.000000   0.045620 =
           0.065100   0.059200  -0.028340   0.007510  -0.012970
O22    4   0.703311   0.385779   0.206806  11.000000   0.060020 =
           0.087400   0.026160  -0.004210   0.007040   0.012480
N10    3   0.600106   0.490465   0.304095  11.000000   0.037380 =
           0.046900   0.023600   0.003240  -0.000070   0.005000
N20    3   0.707797   0.439920   1.027066  11.000000   0.048930 =
           0.043760   0.026360  -0.001440  -0.003330  -0.001100
N21    3   0.369590   0.421319   0.771847  11.000000   0.038550 =
           0.059870   0.041040  -0.001130  -0.001730   0.014270
N11    3   0.716913   0.507899   0.611158  11.000000   0.056550 =
           0.055180   0.027390   0.003180   0.008350   0.012410
O23    4   0.695102   0.598607   0.669667  11.000000   0.094840 =
           0.085940   0.032630  -0.009260   0.005270   0.027150
O24    4   0.808755   0.403299   0.612587  11.000000   0.068110 =
           0.101110   0.043890   0.001330   0.001180   0.037660
O13    4   0.262340   0.366903   0.744079  11.000000   0.047410 =
           0.103220   0.066010  -0.022740  -0.015480   0.010190
O14    4   0.443395   0.485251   0.732300  11.000000   0.071050 =
           0.117270   0.034320   0.014810   0.010200   0.012460
H20N   2   0.716279   0.415975   1.078017  11.000000   0.057970
H10N   2   0.539294   0.528043   0.265660  11.000000   0.056370
HKLF 4
END
Q1     1   0.957000   0.545800   0.915500  11.000000   0.050000 0.170000
Q2     1   0.570400   0.433400   0.941800  11.000000   0.050000 0.150000
Q3     1   0.501400   0.431200   0.385800  11.000000   0.050000 0.120000
Q4     1   0.641900   0.553200   0.495400  11.000000   0.050000 0.120000
Q5     1   0.564500   0.569300   0.538500  11.000000   0.050000 0.120000
Q6     1   0.626200   0.449000   0.421500  11.000000   0.050000 0.110000
Q7     1   0.486300   0.461100   0.874400  11.000000   0.050000 0.110000
Q8     1   0.472500   0.372100   0.880900  11.000000   0.050000 0.110000
Q9     1   0.396100   0.402200   0.824100  11.000000   0.050000 0.110000
Q10    1   0.372500   0.490000   0.883800  11.000000   0.050000 0.110000
Q11    1   0.753900   0.366600   0.317100  11.000000   0.050000 0.110000
Q12    1   0.561900   0.435100   0.540400  11.000000   0.050000 0.100000
Q13    1   0.366000   0.371700   0.883700  11.000000   0.050000 0.100000
Q14    1   0.419900   0.443100   0.423500  11.000000   0.050000 0.100000
Q15    1   0.912000   0.485000   1.096400  11.000000   0.050000 0.100000
Q16    1   0.878600   0.118200   0.274100  11.000000   0.050000 0.090000
Q17    1   0.286900   0.404500   0.222100  11.000000   0.050000 0.090000
Q18    1   0.735600   0.516500   0.461500  11.000000   0.050000 0.090000
Q19    1   0.297800   0.479100   0.565300  11.000000   0.050000 0.090000
Q20    1   0.582800   0.353900   0.877900  11.000000   0.050000 0.090000
HKLF 4
REM  zouihri_said_A_0m in P2(1)
REM R1=  0.0298 for   2452 Fo > 4sig(Fo)  and  0.0311 for all   2543 data
REM    351 parameters refined using      1 restraints
;
data_global
_journal_date_recd_electronic     2011-06-10
_journal_date_accepted     2011-06-22
_journal_name_full     'Acta Crystallographica, Section E'
_journal_year     2011
_journal_volume     67
_journal_issue      8
_journal_page_first     o2003
_journal_page_last     o2003
_journal_paper_category     QO
_journal_coeditor_code     VM2102
_publ_contact_author_name     'Ahmed El Hakmaoui'
_publ_contact_author_address
;
Laboratoire de Chimie Biorganique & Analytique, URAC 22, Universit\'e Hassan II
Mohammedia-Casablanca, BP 146, 20800 Mohammedia, Morocco
;
_publ_contact_author_email     'a_elhakmaoui@yahoo.fr'
_publ_contact_author_fax     '00 212 53 77 77 77'
_publ_contact_author_phone     '00 212 61 11 11 11'
_publ_section_title
;\
6-Nitro-2,3-dihydro-1<i>H</i>-pyrrolo[2,1-<i>c</i>][1,4]benzodiazepine-5,\
11(10<i>H</i>,11a<i>H</i>)-dione
;
loop_
    _publ_author_name
    _publ_author_footnote
    _publ_author_address
    'Jebani, Abdessamad' .
;
Laboratoire de Chimie Biorganique & Analytique, URAC 22, Universit\'e Hassan II
Mohammedia-Casablanca, BP 146, 20800 Mohammedia, Morocco
;
    'Zouihri, Hafid' .
;
Laboratoires de Diffraction des Rayons X,
Centre National pour la Recherche Scientifique et Technique, Rabat, Morocco
;
    'El Hakmaoui, Ahmed' .
;
Laboratoire de Chimie Biorganique & Analytique, URAC 22, Universit\'e Hassan II
Mohammedia-Casablanca, BP 146, 20800 Mohammedia, Morocco
;
    'Lazar, Sa\"id' .
;
Laboratoire de Biochimie, Environnement & Agroalimentaire, URAC 36,
Universit\'e Hassan II
Mohammedia-Casablanca, BP 146, 20800 Mohammedia, Morocco
;
    'Akssira, Mohamed' .
;
Laboratoire de Chimie Biorganique & Analytique, URAC 22, Universit\'e Hassan II
Mohammedia-Casablanca, BP 146, 20800 Mohammedia, Morocco
;
