# Supplementary material for: 6-Nitro-2,3-dihydro-1H-pyrrolo­[2,1-c][1,4]benzodiazepine-5,11(10H,11aH)-dione
Source: Acta Crystallogr Sect E Struct Rep Online. 2011 Jul 9;67(Pt 8):o2003. doi: 10.1107/S1600536811024500 (PMC3213458; doi:10.1107/S1600536811024500)
Supplement: Supplementary file 2 [file e-67-o2003-Isup2.hkl]

# 
# h,k,l, Fc-squared, Fo-squared, sigma(Fo-squared) and status flag 
# 
data_I
_shelx_title ' zouihri_said_A_0m in P2(1)' 
_shelx_refln_list_code          4 
_shelx_F_calc_maximum      108.88 
_exptl_crystal_F_000       544.00 
_reflns_d_resolution_high  0.8108 
 
loop_ 
 _symmetry_equiv_pos_as_xyz 
 'x, y, z' 
 '-x, y+1/2, -z' 
 
_cell_length_a    10.7364 
_cell_length_b     6.8925 
_cell_length_c    16.3901 
_cell_angle_alpha  90.000 
_cell_angle_beta  101.870 
_cell_angle_gamma  90.000 
 
_shelx_F_squared_multiplier     1.000 
 
loop_ 
 _refln_index_h 
 _refln_index_k 
 _refln_index_l 
 _refln_F_squared_calc 
 _refln_F_squared_meas 
 _refln_F_squared_sigma 
 _refln_observed_status 
   2   0   0      436.05      404.76      9.95 o 
   3   0   0      405.34      393.20      7.00 o 
   4   0   0      105.58      114.35      2.29 o 
   5   0   0      339.19      367.57      6.74 o 
   6   0   0       10.10       12.58      0.71 o 
   7   0   0      330.12      308.51      5.91 o 
   8   0   0       50.41       53.17      1.32 o 
   9   0   0       81.70       81.31      1.84 o 
  10   0   0       84.05       78.60      1.88 o 
  11   0   0        3.93        5.01      0.83 o 
  12   0   0        0.95        2.25      0.89 o 
   1   1   0    11853.96    10282.47    114.63 o 
   2   1   0     2936.71     2843.30     21.34 o 
   3   1   0      822.25      772.17      6.28 o 
   4   1   0      284.85      286.63      2.90 o 
   5   1   0       23.56       27.00      0.72 o 
   6   1   0       20.81       17.25      0.84 o 
   7   1   0      146.71      148.67      2.60 o 
   8   1   0       74.62       73.84      1.29 o 
   9   1   0      101.13      103.86      1.69 o 
  10   1   0       11.17       10.48      0.62 o 
  11   1   0       31.02       28.60      1.42 o 
  12   1   0        9.36       10.59      1.16 o 
   1   2   0     6618.80     6337.09     67.42 o 
   2   2   0     1020.47     1023.88      8.75 o 
   3   2   0      685.13      700.63      5.45 o 
   4   2   0      393.51      392.04      3.08 o 
   5   2   0       22.91       25.33      0.45 o 
   6   2   0        5.41        4.43      0.20 o 
   7   2   0      161.89      163.73      2.15 o 
   8   2   0       38.74       42.34      0.64 o 
   9   2   0       44.92       40.48      1.24 o 
  10   2   0       86.36       82.41      1.52 o 
  11   2   0       13.59       13.61      0.89 o 
  12   2   0        0.37        0.00      0.59 o 
   1   3   0      186.31      189.01      2.03 o 
   2   3   0       15.89       16.64      0.60 o 
   3   3   0      303.30      311.32      2.65 o 
   4   3   0       91.11       94.89      1.13 o 
   5   3   0       38.65       40.93      0.59 o 
   6   3   0      261.42      279.29      2.29 o 
   7   3   0      142.14      130.78      1.34 o 
   8   3   0      259.74      258.71      2.42 o 
   9   3   0       11.92       10.90      0.40 o 
  10   3   0        3.38        2.29      0.60 o 
  11   3   0        0.71        0.81      0.64 o 
  12   3   0        1.84        1.23      0.80 o 
   0   4   0     1187.75     1224.07     16.91 o 
   1   4   0      815.59      850.71      8.44 o 
   2   4   0      833.24      855.79      7.43 o 
   3   4   0      184.36      182.79      1.69 o 
   4   4   0      311.19      321.28      2.79 o 
   5   4   0       23.76       24.48      0.53 o 
   6   4   0       50.22       46.25      1.01 o 
   7   4   0      227.25      222.56      2.81 o 
   8   4   0        1.85        2.66      0.33 o 
   9   4   0       25.61       25.28      0.65 o 
  10   4   0        5.88        6.16      0.49 o 
  11   4   0       16.81       18.23      0.69 o 
   1   5   0      265.97      288.74      2.90 o 
   2   5   0       67.37       65.51      0.80 o 
   3   5   0      102.16      101.37      1.14 o 
   4   5   0       44.47       41.16      0.59 o 
   5   5   0      375.66      364.75      3.65 o 
   6   5   0      135.75      146.25      2.24 o 
   7   5   0       27.89       29.44      0.88 o 
   8   5   0       48.62       47.36      1.10 o 
   9   5   0       14.18       14.73      0.67 o 
  10   5   0        7.00        8.08      0.54 o 
   0   6   0       41.94       38.06      0.97 o 
   1   6   0      140.96      140.38      1.53 o 
   2   6   0       99.59       96.62      1.11 o 
   3   6   0       27.10       24.38      0.53 o 
   4   6   0      112.62      114.54      1.24 o 
   5   6   0       15.10       14.55      0.56 o 
   6   6   0        0.01        0.00      0.45 o 
   7   6   0        0.30        0.00      0.45 o 
   8   6   0       15.06       13.92      0.72 o 
   9   6   0       10.75       11.34      0.67 o 
   1   7   0       11.48        9.58      0.73 o 
   2   7   0        9.02        7.40      0.73 o 
   3   7   0        3.26        1.86      0.42 o 
   4   7   0       12.48       14.29      0.56 o 
   5   7   0       26.44       26.90      0.65 o 
   6   7   0       12.64       13.18      0.88 o 
   7   7   0       14.11       14.45      0.89 o 
   0   8   0        9.46       11.23      1.95 o 
   1   8   0        7.50        6.51      0.77 o 
   2   8   0        0.79        0.44      0.53 o 
   3   8   0       11.78       12.04      0.66 o 
   4   8   0        2.04        2.08      0.46 o 
 -13   0   1        0.09        0.54      0.85 o 
 -12   0   1        5.33        5.94      1.00 o 
 -11   0   1        1.23        0.46      0.57 o 
 -10   0   1        3.99        4.52      0.63 o 
  -9   0   1       92.59       83.54      2.28 o 
  -8   0   1        0.13        0.85      0.48 o 
  -7   0   1      181.20      171.10      3.57 o 
  -6   0   1      143.97      158.29      3.25 o 
  -5   0   1     1080.20     1082.24     26.48 o 
  -4   0   1       61.10       62.86      0.88 o 
  -3   0   1      133.01      130.85      1.70 o 
  -2   0   1      625.15      623.28      9.14 o 
   1   0   1       85.92       78.20      1.85 o 
   2   0   1      661.82      576.77      8.46 o 
   3   0   1      595.35      599.55      8.83 o 
   4   0   1      153.92      177.26      2.83 o 
   5   0   1      212.70      221.65      3.54 o 
   6   0   1      765.44      728.05     10.89 o 
   7   0   1       74.17       77.73      1.63 o 
   8   0   1       14.45       18.63      0.82 o 
   9   0   1       30.36       24.60      1.17 o 
  10   0   1        2.23        1.51      0.57 o 
  11   0   1        2.25        1.54      0.72 o 
  12   0   1        0.19        0.08      0.80 o 
 -12   1   1       11.54       11.15      0.79 o 
 -11   1   1       13.26       11.95      0.66 o 
 -10   1   1       86.20       84.05      1.69 o 
  -9   1   1      138.24      129.44      1.96 o 
  -8   1   1       23.87       22.29      0.67 o 
  -7   1   1       15.93       21.19      0.60 o 
  -6   1   1       26.66       33.37      0.69 o 
  -5   1   1     2748.01     2856.99     23.07 o 
  -4   1   1      180.71      188.55      2.06 o 
  -3   1   1      273.99      288.65      2.40 o 
  -2   1   1     2978.63     2847.93     23.10 o 
  -1   1   1     1831.96     1866.63     17.54 o 
   0   1   1      724.14      709.68      8.45 o 
   1   1   1     1062.65     1012.37      8.56 o 
   2   1   1      104.51       91.58      0.78 o 
   3   1   1       37.59       35.83      0.55 o 
   4   1   1      329.55      347.01      2.90 o 
   5   1   1     1039.87     1145.52     10.69 o 
   6   1   1      304.72      330.23      4.48 o 
   7   1   1      271.79      265.98      3.34 o 
   8   1   1      488.06      469.16      5.64 o 
   9   1   1       45.80       43.94      0.93 o 
  10   1   1      195.33      187.45      2.47 o 
  11   1   1        9.12        8.58      0.68 o 
  12   1   1        0.02        0.00      0.55 o 
 -12   2   1        9.00        9.49      0.94 o 
 -11   2   1       31.68       34.05      1.12 o 
 -10   2   1       18.16       16.04      1.61 o 
  -9   2   1       94.68       91.46      1.70 o 
  -8   2   1      254.26      250.46      2.58 o 
  -7   2   1      274.26      261.60      2.40 o 
  -6   2   1      218.87      192.15      1.62 o 
  -5   2   1       17.75       17.92      0.59 o 
  -4   2   1      595.75      622.18      4.81 o 
  -3   2   1     2222.97     2184.37     16.87 o 
  -2   2   1     1378.65     1426.04     14.97 o 
  -1   2   1     5119.43     4977.80     50.40 o 
   0   2   1     1761.48     1704.52     16.64 o 
   1   2   1     2138.94     2227.77     19.93 o 
   2   2   1     2849.02     2873.56     23.23 o 
   3   2   1      406.69      403.79      3.22 o 
   4   2   1      680.83      662.97      4.76 o 
   5   2   1      449.76      469.70      3.54 o 
   6   2   1       17.33       16.12      0.44 o 
   7   2   1      213.42      221.23      2.29 o 
   8   2   1       66.36       65.65      0.99 o 
   9   2   1      141.71      131.95      2.02 o 
  10   2   1       62.18       58.75      1.26 o 
  11   2   1        7.70        7.46      0.68 o 
  12   2   1        8.38        8.42      0.80 o 
 -12   3   1        9.35       11.70      0.89 o 
 -11   3   1       12.66       14.26      0.58 o 
 -10   3   1       89.69       92.57      1.27 o 
  -9   3   1       62.40       58.27      0.83 o 
  -8   3   1       93.96       96.56      1.05 o 
  -7   3   1      118.23      122.17      1.37 o 
  -6   3   1       12.88       10.53      0.38 o 
  -5   3   1      206.10      227.36      3.04 o 
  -4   3   1      470.22      488.61      5.09 o 
  -3   3   1        9.95       10.60      0.45 o 
  -2   3   1     1275.98     1326.10     11.30 o 
  -1   3   1        7.63        6.37      0.29 o 
   0   3   1      452.29      456.42      5.00 o 
   1   3   1      216.74      228.51      2.40 o 
   2   3   1      280.18      296.62      2.54 o 
   3   3   1      150.84      152.10      1.39 o 
   4   3   1      154.33      161.32      1.68 o 
   5   3   1      935.08      978.99      8.57 o 
   6   3   1      236.89      249.11      2.19 o 
   7   3   1       34.82       34.36      0.52 o 
   8   3   1       82.85       81.10      0.99 o 
   9   3   1      167.41      168.85      2.29 o 
  10   3   1       25.22       21.54      0.91 o 
  11   3   1       11.03       10.97      0.90 o 
 -11   4   1       21.40       24.26      1.37 o 
 -10   4   1       10.86        9.91      0.45 o 
  -9   4   1        1.91        2.95      0.36 o 
  -8   4   1        8.26        7.88      0.58 o 
  -7   4   1       56.33       57.43      0.94 o 
  -6   4   1       35.44       36.11      0.65 o 
  -5   4   1       49.54       47.94      0.80 o 
  -4   4   1      252.27      253.09      2.24 o 
  -3   4   1      568.88      567.47      5.01 o 
  -2   4   1      415.21      412.50      3.70 o 
  -1   4   1      983.81     1040.43      8.87 o 
   0   4   1     1313.63     1353.46     12.28 o 
   1   4   1      496.14      531.80      4.98 o 
   2   4   1      170.70      175.60      1.72 o 
   3   4   1      362.31      356.12      3.07 o 
   4   4   1      137.55      133.71      1.28 o 
   5   4   1      114.53      114.52      1.34 o 
   6   4   1       80.96       73.62      1.17 o 
   7   4   1      192.16      203.99      2.61 o 
   8   4   1       59.41       58.25      1.27 o 
   9   4   1        1.79        0.56      0.38 o 
  10   4   1       30.38       31.11      0.92 o 
  11   4   1        6.93        7.10      0.49 o 
 -10   5   1        3.51        4.65      0.50 o 
  -9   5   1       12.44       14.06      0.68 o 
  -8   5   1       81.10       83.53      1.55 o 
  -7   5   1        9.73        9.62      0.64 o 
  -6   5   1       52.43       55.08      1.70 o 
  -5   5   1       84.13       81.09      1.05 o 
  -4   5   1       50.69       51.74      0.68 o 
  -3   5   1       18.21       19.85      0.43 o 
  -2   5   1       66.82       71.24      0.84 o 
  -1   5   1      168.95      168.74      1.71 o 
   0   5   1      173.49      190.03      2.01 o 
   1   5   1        8.92        8.80      0.35 o 
   2   5   1        4.48        3.80      0.26 o 
   3   5   1        5.92        5.79      0.27 o 
   4   5   1       11.24       13.75      0.36 o 
   5   5   1       60.74       53.48      0.87 o 
   6   5   1      203.37      205.32      2.66 o 
   7   5   1       17.60       17.26      0.79 o 
   8   5   1        0.65        0.00      0.42 o 
   9   5   1       35.54       41.14      1.32 o 
  10   5   1        2.80        2.64      0.43 o 
  -9   6   1        1.96        2.80      0.54 o 
  -8   6   1       18.00       16.86      0.76 o 
  -7   6   1       75.07       74.90      1.50 o 
  -6   6   1       47.89       50.16      1.19 o 
  -5   6   1       25.40       24.17      0.56 o 
  -4   6   1       35.22       31.58      0.59 o 
  -3   6   1       32.76       29.72      0.57 o 
  -2   6   1      102.59      101.03      1.13 o 
  -1   6   1      259.16      254.80      2.92 o 
   0   6   1      323.01      305.02      3.13 o 
   1   6   1      208.14      198.93      2.19 o 
   2   6   1        2.11        2.46      0.52 o 
   3   6   1       29.80       28.90      0.56 o 
   4   6   1       86.84       87.44      1.02 o 
   5   6   1        9.29       11.56      0.50 o 
   6   6   1       75.64       72.16      1.42 o 
   7   6   1        5.00        4.01      0.52 o 
   8   6   1        4.11        3.32      0.53 o 
   9   6   1        6.93        8.43      0.62 o 
  -7   7   1       17.77       19.41      0.99 o 
  -6   7   1        0.31        0.00      0.61 o 
  -5   7   1       40.03       37.53      1.31 o 
  -4   7   1       96.15       95.81      1.59 o 
  -3   7   1        7.49        6.90      0.51 o 
  -2   7   1       36.95       39.09      1.17 o 
  -1   7   1       78.47       74.91      2.00 o 
   0   7   1       54.80       53.68      1.07 o 
   1   7   1        8.57        8.49      0.61 o 
   2   7   1       17.67       16.47      0.72 o 
   3   7   1       54.34       52.05      0.87 o 
   4   7   1       29.18       28.30      0.68 o 
   5   7   1       51.62       50.13      1.09 o 
   6   7   1        3.56        2.70      0.67 o 
   7   7   1        5.36        5.87      0.76 o 
  -4   8   1       25.32       24.27      0.75 o 
  -3   8   1       29.14       30.42      0.91 o 
  -2   8   1        3.87        2.38      0.60 o 
  -1   8   1       63.50       57.38      1.56 o 
   0   8   1      129.40      120.67      2.35 o 
   1   8   1       79.01       74.29      1.52 o 
   2   8   1        4.39        5.05      0.63 o 
   3   8   1       22.09       20.52      0.77 o 
   4   8   1       19.64       18.48      0.77 o 
 -13   0   2       12.86       15.65      1.29 o 
 -12   0   2        4.35        4.25      1.48 o 
 -11   0   2       10.63       10.34      0.83 o 
 -10   0   2       15.00       11.32      1.34 o 
  -9   0   2      295.45      296.27      5.93 o 
  -8   0   2       29.24       26.62      1.17 o 
  -7   0   2      344.17      326.35      6.21 o 
  -6   0   2     1407.47     1484.24     17.93 o 
  -5   0   2       92.76      104.63      1.42 o 
  -4   0   2     1385.41     1368.25     19.05 o 
  -3   0   2       50.91       48.44      1.27 o 
  -2   0   2     2017.05     1935.31     26.66 o 
  -1   0   2      300.45      309.73      3.46 o 
   0   0   2      704.33      590.54     24.29 o 
   1   0   2     1082.05      922.12     10.38 o 
   2   0   2     1308.41     1198.13     13.44 o 
   3   0   2     5687.48     5291.52     73.97 o 
   4   0   2      313.27      336.05      6.42 o 
   5   0   2       89.21       93.12      2.38 o 
   6   0   2       13.79       12.18      0.57 o 
   7   0   2      138.30      135.65      2.48 o 
   8   0   2       26.00       28.33      0.98 o 
   9   0   2       95.04       85.62      1.97 o 
  10   0   2        0.41        0.24      0.65 o 
  11   0   2        2.40        0.95      0.95 o 
  12   0   2        7.72        7.18      1.09 o 
 -13   1   2        9.59        8.64      0.88 o 
 -12   1   2       15.08       14.29      1.15 o 
 -11   1   2        5.99        6.97      0.57 o 
 -10   1   2       57.83       53.09      1.31 o 
  -9   1   2      233.79      217.34      2.93 o 
  -8   1   2       39.38       39.20      0.88 o 
  -7   1   2      240.61      241.98      2.61 o 
  -6   1   2      119.13      134.93      1.36 o 
  -5   1   2     1081.87     1222.43     10.39 o 
  -4   1   2      511.90      524.85      4.55 o 
  -3   1   2      532.76      519.77      5.00 o 
  -2   1   2     1082.47     1083.29      8.69 o 
  -1   1   2      932.55      968.66      9.39 o 
   0   1   2     8863.96     7608.04    128.11 o 
   1   1   2     3874.89     3654.38     27.17 o 
   2   1   2     2264.09     2181.11     17.07 o 
   3   1   2      260.47      274.12      2.18 o 
   4   1   2      798.18      830.61      6.50 o 
   5   1   2     1719.48     1785.82     16.58 o 
   6   1   2       63.64       71.18      1.13 o 
   7   1   2       31.69       28.18      1.03 o 
   8   1   2       22.31       17.88      0.61 o 
   9   1   2       97.58       92.68      1.45 o 
  10   1   2       68.17       72.83      1.40 o 
  11   1   2       27.99       30.46      1.09 o 
  12   1   2       64.97       70.89      1.96 o 
 -12   2   2        6.73        5.63      0.77 o 
 -11   2   2       57.35       62.55      1.50 o 
 -10   2   2      148.02      132.92      2.48 o 
  -9   2   2      123.47      123.03      1.52 o 
  -8   2   2        6.50        6.96      0.26 o 
  -7   2   2       96.64       95.84      1.01 o 
  -6   2   2      134.41      141.85      1.30 o 
  -5   2   2       28.52       27.09      0.74 o 
  -4   2   2      455.11      467.72      3.93 o 
  -3   2   2      115.05      130.98      1.11 o 
  -2   2   2      488.84      524.69      4.54 o 
  -1   2   2     2798.29     2798.49     27.61 o 
   0   2   2     4755.51     4542.62     47.93 o 
   1   2   2      358.32      357.14      4.27 o 
   2   2   2      837.25      801.13      6.21 o 
   3   2   2       13.08       14.45      0.25 o 
   4   2   2      150.45      140.54      1.11 o 
   5   2   2      182.63      181.38      1.90 o 
   6   2   2       58.30       62.89      0.67 o 
   7   2   2      268.21      264.77      2.69 o 
   8   2   2        4.21        3.53      0.42 o 
   9   2   2      119.67      114.67      1.69 o 
  10   2   2       34.24       31.96      0.88 o 
  11   2   2        1.22        1.69      0.58 o 
  12   2   2        6.28        6.50      0.75 o 
 -12   3   2        1.75        2.27      0.47 o 
 -11   3   2       44.16       41.13      1.22 o 
 -10   3   2        0.33        0.33      0.28 o 
  -9   3   2       73.71       65.77      0.89 o 
  -8   3   2       40.34       42.32      0.68 o 
  -7   3   2      145.67      152.48      1.53 o 
  -6   3   2        2.73        3.96      0.31 o 
  -5   3   2      388.17      409.16      3.67 o 
  -4   3   2      276.62      286.04      2.23 o 
  -3   3   2      201.01      193.41      1.91 o 
  -2   3   2      128.88      128.22      1.50 o 
  -1   3   2      879.47      908.25      8.93 o 
   0   3   2      115.85      122.81      1.89 o 
   1   3   2      219.18      255.97      3.99 o 
   2   3   2      428.09      461.61      4.12 o 
   3   3   2      588.88      606.35      5.19 o 
   4   3   2       66.40       73.59      1.01 o 
   5   3   2      163.90      155.58      1.48 o 
   6   3   2      140.98      143.49      1.36 o 
   7   3   2      388.29      375.94      3.24 o 
   8   3   2      156.54      149.10      1.53 o 
   9   3   2       13.94       12.74      0.50 o 
  10   3   2       36.30       36.68      1.04 o 
  11   3   2       85.27       93.54      2.24 o 
 -11   4   2        7.74        8.22      0.51 o 
 -10   4   2       45.45       40.86      1.19 o 
  -9   4   2       64.92       66.69      1.07 o 
  -8   4   2       32.17       35.94      0.75 o 
  -7   4   2       11.82        8.78      0.40 o 
  -6   4   2       75.41       85.26      0.95 o 
  -5   4   2      232.43      233.33      2.38 o 
  -4   4   2       73.29       68.32      0.82 o 
  -3   4   2      119.15      128.76      1.38 o 
  -2   4   2      137.65      127.02      1.54 o 
  -1   4   2      541.02      570.34      4.98 o 
   0   4   2     1277.63     1360.93     13.27 o 
   1   4   2      119.83      125.41      1.75 o 
   2   4   2      269.34      278.71      2.62 o 
   3   4   2      115.31      115.71      1.15 o 
   4   4   2       18.87       19.33      0.38 o 
   5   4   2      270.57      289.23      2.91 o 
   6   4   2      215.54      217.96      3.19 o 
   7   4   2      107.42      110.31      1.82 o 
   8   4   2        3.60        2.68      0.54 o 
   9   4   2       38.32       39.55      1.05 o 
  10   4   2       15.20       16.93      0.85 o 
  11   4   2        4.34        3.79      0.96 o 
 -10   5   2       10.32       12.67      0.96 o 
  -9   5   2       19.10       21.49      0.82 o 
  -8   5   2       81.39       83.19      1.69 o 
  -7   5   2       21.41       22.64      0.81 o 
  -6   5   2      111.02      110.35      1.63 o 
  -5   5   2      125.18      126.93      1.27 o 
  -4   5   2      343.73      340.70      3.14 o 
  -3   5   2       22.19       21.26      0.44 o 
  -2   5   2      206.00      207.09      1.91 o 
  -1   5   2       37.37       35.65      0.59 o 
   0   5   2       10.15        9.72      0.29 o 
   1   5   2       23.49       28.22      0.55 o 
   2   5   2        6.58        8.49      0.40 o 
   3   5   2       78.51       83.79      0.94 o 
   4   5   2       62.21       58.65      0.73 o 
   5   5   2       16.74       19.01      0.59 o 
   6   5   2       46.17       49.49      0.99 o 
   7   5   2       55.28       57.17      1.20 o 
   8   5   2       15.13       15.08      1.20 o 
   9   5   2        0.51        1.08      0.55 o 
  10   5   2        2.96        4.52      0.45 o 
  -9   6   2       12.83       16.07      0.76 o 
  -8   6   2       30.24       35.77      1.05 o 
  -7   6   2       19.58       22.68      1.09 o 
  -6   6   2       24.31       25.45      1.12 o 
  -5   6   2      261.61      265.60      2.44 o 
  -4   6   2       47.56       45.15      0.76 o 
  -3   6   2      168.71      166.49      1.76 o 
  -2   6   2        5.86        4.60      0.36 o 
  -1   6   2       77.65       77.53      1.12 o 
   0   6   2       11.06       10.62      0.63 o 
   1   6   2       66.90       63.01      1.08 o 
   2   6   2       34.69       35.55      0.68 o 
   3   6   2        4.71        4.26      0.33 o 
   4   6   2       25.35       25.99      0.79 o 
   5   6   2       25.88       25.30      0.70 o 
   6   6   2       19.38       20.30      0.79 o 
   7   6   2       19.28       19.20      0.78 o 
   8   6   2        1.91        1.83      0.53 o 
  -7   7   2        3.33        3.62      0.84 o 
  -6   7   2       11.36       11.58      0.78 o 
  -5   7   2        2.42        1.66      0.34 o 
  -4   7   2       81.71       79.98      1.21 o 
  -3   7   2       23.08       22.58      1.12 o 
  -2   7   2       24.47       25.57      0.91 o 
  -1   7   2       20.78       19.79      0.88 o 
   0   7   2       10.38        9.09      0.63 o 
   1   7   2        6.61        8.24      0.53 o 
   2   7   2        8.31        8.23      0.47 o 
   3   7   2       39.20       37.84      0.76 o 
   4   7   2        8.41        8.84      0.46 o 
   5   7   2       50.58       53.80      1.56 o 
   6   7   2        7.78        8.57      0.78 o 
  -4   8   2        5.40        5.89      0.52 o 
  -3   8   2        0.65        1.12      0.57 o 
  -2   8   2        4.84        6.02      0.68 o 
  -1   8   2        2.04        2.21      0.74 o 
   0   8   2        7.64        7.93      0.83 o 
   1   8   2        1.07        0.00      0.55 o 
   2   8   2        7.53        6.55      0.66 o 
   3   8   2        6.20        7.95      0.55 o 
 -13   0   3       31.89       35.65      2.43 o 
 -12   0   3        6.36        9.82      1.04 o 
 -11   0   3      125.62      108.80      3.88 o 
 -10   0   3        1.95        0.00      0.62 o 
  -9   0   3      130.47      128.50      5.20 o 
  -8   0   3      267.50      249.78      5.01 o 
  -7   0   3        0.61        1.16      0.27 o 
  -6   0   3       42.29       42.46      0.72 o 
  -5   0   3      481.73      533.20      6.52 o 
  -4   0   3      365.63      351.69      4.93 o 
  -3   0   3        6.93        5.87      0.25 o 
  -2   0   3     1123.03     1022.42     11.31 o 
  -1   0   3     3396.79     3248.03     35.78 o 
   0   0   3      220.94      182.27      2.56 o 
   1   0   3     1211.21     1081.94     10.96 o 
   2   0   3     2006.19     1903.38     19.29 o 
   3   0   3      186.70      166.48      2.01 o 
   4   0   3     1169.01     1235.44     15.21 o 
   5   0   3     1293.29     1343.10     19.70 o 
   6   0   3        6.72        6.78      0.45 o 
   7   0   3      122.31      125.72      2.35 o 
   8   0   3      265.21      279.07      4.66 o 
   9   0   3       10.06       12.64      0.80 o 
  10   0   3      349.30      317.72      5.41 o 
  11   0   3       12.81       12.77      1.09 o 
  12   0   3        3.61        4.94      1.42 o 
 -13   1   3        3.15        2.61      0.75 o 
 -12   1   3        3.62        5.13      0.73 o 
 -11   1   3       43.45       48.22      1.27 o 
 -10   1   3       32.23       30.10      1.25 o 
  -9   1   3      384.95      377.40      5.95 o 
  -8   1   3      317.68      331.74      3.44 o 
  -7   1   3       23.15       24.76      0.41 o 
  -6   1   3       40.89       43.47      0.52 o 
  -5   1   3       21.93       23.93      0.33 o 
  -4   1   3     1070.06     1161.29      9.36 o 
  -3   1   3       45.91       47.86      0.99 o 
  -2   1   3      927.92      968.48      7.73 o 
  -1   1   3      713.49      692.48      7.46 o 
   0   1   3       90.76       89.59      0.87 o 
   1   1   3      468.94      421.03      3.17 o 
   2   1   3     2498.76     2376.57     18.56 o 
   3   1   3      423.16      439.25      3.50 o 
   4   1   3       78.44       75.15      0.83 o 
   5   1   3       14.31       14.13      0.91 o 
   6   1   3       69.57       60.56      1.04 o 
   7   1   3      107.10      105.70      1.47 o 
   8   1   3      214.94      207.00      2.56 o 
   9   1   3      498.80      481.53      5.42 o 
  10   1   3       69.28       63.17      2.05 o 
  11   1   3        1.82        2.09      0.68 o 
  12   1   3        8.66       13.68      0.89 o 
 -12   2   3        9.13       10.35      0.98 o 
 -11   2   3       69.31       72.04      3.13 o 
 -10   2   3       61.32       48.01      0.96 o 
  -9   2   3       28.03       26.84      0.71 o 
  -8   2   3       29.41       27.81      0.55 o 
  -7   2   3      289.13      311.11      2.66 o 
  -6   2   3      131.68      147.89      1.15 o 
  -5   2   3      910.54      993.18      8.05 o 
  -4   2   3     1430.80     1454.50     11.70 o 
  -3   2   3      494.37      483.80      3.78 o 
  -2   2   3     1231.35     1259.32     10.15 o 
  -1   2   3      896.34      874.44      9.28 o 
   0   2   3     2680.22     2580.03     23.69 o 
   1   2   3     1194.37     1199.95     11.77 o 
   2   2   3      714.77      762.66      5.69 o 
   3   2   3      367.01      371.39      2.85 o 
   4   2   3       98.93      109.10      0.94 o 
   5   2   3       57.42       53.25      0.58 o 
   6   2   3        4.90        5.22      0.20 o 
   7   2   3      327.20      311.48      3.15 o 
   8   2   3       63.89       64.72      2.13 o 
   9   2   3       13.88       12.73      0.57 o 
  10   2   3      133.33      126.86      2.06 o 
  11   2   3        5.18        4.57      0.78 o 
  12   2   3        7.23        7.13      0.78 o 
 -12   3   3        2.90        2.89      0.57 o 
 -11   3   3       14.80       12.63      0.46 o 
 -10   3   3        6.88        8.16      0.34 o 
  -9   3   3      161.58      152.80      1.70 o 
  -8   3   3      101.47      100.07      1.21 o 
  -7   3   3      126.56      133.60      1.38 o 
  -6   3   3      201.34      208.86      2.01 o 
  -5   3   3       71.22       72.90      0.84 o 
  -4   3   3      570.62      600.05      4.72 o 
  -3   3   3       27.57       28.17      0.46 o 
  -2   3   3      925.07      931.44      7.91 o 
  -1   3   3      183.71      159.24      2.10 o 
   0   3   3      962.17      993.18     10.59 o 
   1   3   3      411.26      414.80      4.64 o 
   2   3   3      201.71      204.92      1.83 o 
   3   3   3       52.32       58.61      0.54 o 
   4   3   3      157.17      143.17      1.43 o 
   5   3   3       16.38       14.74      0.37 o 
   6   3   3       94.30       93.01      0.93 o 
   7   3   3       91.15       91.13      1.42 o 
   8   3   3      156.46      154.81      1.87 o 
   9   3   3       42.69       50.43      1.20 o 
  10   3   3       36.82       32.30      1.29 o 
  11   3   3        1.33        1.06      0.72 o 
 -11   4   3       47.72       51.12      0.88 o 
 -10   4   3        5.34        6.05      0.41 o 
  -9   4   3       14.62       15.30      0.55 o 
  -8   4   3       23.54       20.44      0.64 o 
  -7   4   3       15.03       12.79      0.44 o 
  -6   4   3       56.33       52.97      0.70 o 
  -5   4   3       27.04       27.33      0.43 o 
  -4   4   3       65.06       68.82      0.83 o 
  -3   4   3      224.38      215.46      2.18 o 
  -2   4   3       35.72       30.04      0.50 o 
  -1   4   3      306.61      303.68      3.21 o 
   0   4   3      264.03      272.83      2.92 o 
   1   4   3      265.55      274.86      3.11 o 
   2   4   3      207.56      197.66      1.93 o 
   3   4   3       66.19       63.47      0.94 o 
   4   4   3       65.39       65.34      1.10 o 
   5   4   3        2.96        3.05      0.40 o 
   6   4   3      360.20      354.58      4.22 o 
   7   4   3       30.10       30.66      0.97 o 
   8   4   3       21.14       23.90      0.72 o 
   9   4   3       20.23       25.68      0.67 o 
  10   4   3        2.61        2.94      0.51 o 
 -10   5   3       10.93       11.79      0.58 o 
  -9   5   3       33.25       32.14      0.95 o 
  -8   5   3      112.81      113.21      2.17 o 
  -7   5   3       70.30       78.61      1.48 o 
  -6   5   3        4.86        5.45      0.40 o 
  -5   5   3      118.98      116.13      1.09 o 
  -4   5   3       21.63       24.28      0.61 o 
  -3   5   3      140.03      132.22      1.41 o 
  -2   5   3      206.82      212.08      1.85 o 
  -1   5   3       21.88       21.80      0.51 o 
   0   5   3      183.53      170.45      2.22 o 
   1   5   3      191.05      200.74      1.98 o 
   2   5   3       78.97       75.77      0.94 o 
   3   5   3       63.93       64.71      0.79 o 
   4   5   3       39.38       37.73      0.53 o 
   5   5   3      136.06      134.52      1.73 o 
   6   5   3       18.74       20.94      0.83 o 
   7   5   3       76.77       78.68      1.46 o 
   8   5   3       60.71       63.50      1.28 o 
   9   5   3       86.90       90.73      3.27 o 
  -9   6   3        0.29        0.37      0.46 o 
  -8   6   3        2.35        3.13      0.49 o 
  -7   6   3        4.20        4.20      0.48 o 
  -6   6   3        5.40        4.91      0.46 o 
  -5   6   3       57.88       56.60      0.80 o 
  -4   6   3       29.42       28.75      0.69 o 
  -3   6   3      177.56      183.52      2.23 o 
  -2   6   3       30.84       32.62      0.91 o 
  -1   6   3      164.35      168.60      1.93 o 
   0   6   3       61.01       63.32      1.09 o 
   1   6   3       27.40       26.88      0.76 o 
   2   6   3        2.34        2.21      0.30 o 
   3   6   3       90.52       83.47      1.09 o 
   4   6   3       11.00       10.19      0.41 o 
   5   6   3       15.63       16.01      0.73 o 
   6   6   3        4.63        3.06      0.51 o 
   7   6   3       21.14       22.31      0.87 o 
   8   6   3       38.75       42.98      1.12 o 
  -7   7   3       20.46       21.71      0.93 o 
  -6   7   3       15.92       16.21      0.80 o 
  -5   7   3        8.71        8.70      0.44 o 
  -4   7   3       65.08       69.54      1.13 o 
  -3   7   3       96.09       95.65      1.65 o 
  -2   7   3       29.47       28.35      0.93 o 
  -1   7   3       17.42       15.79      0.73 o 
   0   7   3       42.56       36.82      0.89 o 
   1   7   3       19.77       16.29      0.58 o 
   2   7   3       15.79       13.98      0.50 o 
   3   7   3        4.58        4.93      0.50 o 
   4   7   3       19.61       17.74      0.58 o 
   5   7   3       12.21       14.61      0.88 o 
   6   7   3       14.20       18.53      0.99 o 
  -4   8   3        3.01        3.35      0.55 o 
  -3   8   3       16.41       17.33      0.83 o 
  -2   8   3        9.10        8.06      0.69 o 
  -1   8   3       66.85       62.25      1.62 o 
   0   8   3       26.59       24.69      1.09 o 
   1   8   3       10.26        9.29      0.70 o 
   2   8   3        7.37        7.56      0.58 o 
   3   8   3        0.24        0.24      0.42 o 
 -13   0   4        5.17        3.95      1.24 o 
 -12   0   4       17.80       14.07      1.49 o 
 -11   0   4        1.49        3.76      1.04 o 
 -10   0   4      128.77      126.34      4.27 o 
  -9   0   4       22.71       19.67      1.69 o 
  -8   0   4       45.61       48.60      1.09 o 
  -7   0   4      126.71      119.06      1.86 o 
  -6   0   4        7.71        5.72      0.47 o 
  -5   0   4      228.86      235.97      3.41 o 
  -4   0   4      398.92      413.46      4.57 o 
  -3   0   4     1188.07     1143.48     13.82 o 
  -2   0   4       40.23       36.98      0.52 o 
  -1   0   4     5802.46     5153.09     56.50 o 
   0   0   4       89.34       74.81      1.05 o 
   1   0   4      282.41      264.76      2.74 o 
   2   0   4      112.06      120.43      1.47 o 
   3   0   4     1802.19     1850.06     19.26 o 
   4   0   4      152.73      148.09      1.78 o 
   5   0   4       34.33       40.58      0.74 o 
   6   0   4      122.92      115.42      2.14 o 
   7   0   4      365.60      358.60      7.71 o 
   8   0   4      187.93      176.88      3.21 o 
   9   0   4      252.37      235.71      4.17 o 
  10   0   4        3.10        4.30      0.83 o 
  11   0   4        0.60        1.48      0.96 o 
  12   0   4        3.64        2.49      1.55 o 
 -13   1   4        9.23        6.73      0.98 o 
 -12   1   4       10.75       10.03      0.88 o 
 -11   1   4       27.43       29.08      1.02 o 
 -10   1   4      183.86      170.98      4.17 o 
  -9   1   4      987.42      957.31      9.53 o 
  -8   1   4      208.04      205.31      2.04 o 
  -7   1   4       90.48       86.87      0.97 o 
  -6   1   4      128.30      133.90      1.21 o 
  -5   1   4      718.75      760.44      6.18 o 
  -4   1   4      393.41      401.93      3.29 o 
  -3   1   4      133.28      130.33      1.14 o 
  -2   1   4      798.42      801.87      6.47 o 
  -1   1   4      631.68      588.47      6.59 o 
   0   1   4     3005.43     2774.63     22.57 o 
   1   1   4     2860.37     2766.89     21.70 o 
   2   1   4      971.30     1028.05      7.70 o 
   3   1   4       17.29       18.86      0.32 o 
   4   1   4      607.31      606.41      4.58 o 
   5   1   4       85.16       79.10      0.69 o 
   6   1   4       97.93       90.51      1.05 o 
   7   1   4       68.49       74.58      1.17 o 
   8   1   4      114.57      123.03      1.74 o 
   9   1   4       32.27       27.05      0.80 o 
  10   1   4       18.57       19.54      0.87 o 
  11   1   4       23.94       23.84      1.18 o 
  12   1   4       12.48       14.25      0.92 o 
 -12   2   4        7.20        7.96      0.82 o 
 -11   2   4        0.39        0.20      0.46 o 
 -10   2   4       60.23       51.69      0.98 o 
  -9   2   4        6.70        9.21      0.38 o 
  -8   2   4       27.89       28.14      0.44 o 
  -7   2   4      184.50      182.66      1.47 o 
  -6   2   4       55.06       52.60      1.00 o 
  -5   2   4      460.70      469.88      4.10 o 
  -4   2   4      307.40      333.86      3.80 o 
  -3   2   4     3289.91     3410.61     28.77 o 
  -2   2   4      766.06      769.15      6.94 o 
  -1   2   4     1327.16     1251.68     12.25 o 
   0   2   4      113.42      105.13      1.10 o 
   1   2   4     1170.76     1200.65     10.77 o 
   2   2   4      135.66      158.70      1.23 o 
   3   2   4      174.39      200.30      1.69 o 
   4   2   4       70.39       76.74      0.86 o 
   5   2   4      381.81      395.05      2.80 o 
   6   2   4        5.10        5.45      0.27 o 
   7   2   4      729.14      722.30      6.52 o 
   8   2   4       82.76       80.22      1.30 o 
   9   2   4       70.58       71.51      1.29 o 
  10   2   4       53.56       53.88      1.40 o 
  11   2   4       23.11       26.14      1.12 o 
 -12   3   4       31.89       34.92      1.02 o 
 -11   3   4        2.13        1.90      0.33 o 
 -10   3   4      170.69      167.42      1.98 o 
  -9   3   4      181.99      180.31      1.97 o 
  -8   3   4      140.74      137.35      1.56 o 
  -7   3   4       34.00       35.97      0.62 o 
  -6   3   4        4.38        6.72      0.27 o 
  -5   3   4       55.00       60.61      0.69 o 
  -4   3   4      485.28      511.75      4.04 o 
  -3   3   4       85.34       78.11      0.83 o 
  -2   3   4      368.98      363.64      3.42 o 
  -1   3   4       13.62       17.32      0.74 o 
   0   3   4      283.28      272.25      2.68 o 
   1   3   4      485.60      513.49      5.19 o 
   2   3   4      223.19      245.03      2.15 o 
   3   3   4      267.65      277.82      2.15 o 
   4   3   4       46.03       55.86      1.30 o 
   5   3   4      152.53      158.79      1.51 o 
   6   3   4      457.35      448.82      4.13 o 
   7   3   4        9.87        9.65      0.40 o 
   8   3   4      184.26      187.18      2.33 o 
   9   3   4       78.69       80.18      1.36 o 
  10   3   4      111.06      120.65      2.60 o 
  11   3   4        2.23        4.20      0.77 o 
 -11   4   4        0.41        0.87      0.47 o 
 -10   4   4       41.82       41.64      0.87 o 
  -9   4   4       14.25       15.72      0.63 o 
  -8   4   4        7.79        7.07      0.45 o 
  -7   4   4       70.88       69.01      1.04 o 
  -6   4   4       16.90       17.13      0.40 o 
  -5   4   4        7.69        8.08      0.27 o 
  -4   4   4      101.26      106.42      1.53 o 
  -3   4   4      542.72      560.08      5.24 o 
  -2   4   4      155.33      164.45      1.80 o 
  -1   4   4      348.43      345.47      3.96 o 
   0   4   4      359.52      372.67      3.92 o 
   1   4   4       37.58       28.78      0.90 o 
   2   4   4      121.46      122.39      1.47 o 
   3   4   4       15.08       16.37      0.34 o 
   4   4   4        2.04        2.34      0.25 o 
   5   4   4      169.40      170.16      2.16 o 
   6   4   4       32.54       33.12      1.50 o 
   7   4   4      149.07      147.03      2.20 o 
   8   4   4       36.31       34.04      0.79 o 
   9   4   4       96.33      100.49      1.82 o 
  10   4   4       32.21       33.13      1.13 o 
 -10   5   4       21.43       20.44      0.75 o 
  -9   5   4        7.06        8.21      0.54 o 
  -8   5   4       31.68       31.20      0.75 o 
  -7   5   4        8.72        7.96      0.50 o 
  -6   5   4       49.07       47.47      0.87 o 
  -5   5   4       20.43       20.94      0.52 o 
  -4   5   4       37.85       40.46      0.66 o 
  -3   5   4       87.23       86.01      1.03 o 
  -2   5   4       64.45       62.25      0.86 o 
  -1   5   4       48.50       48.82      0.89 o 
   0   5   4       83.46       80.11      1.09 o 
   1   5   4        3.70        5.98      0.56 o 
   2   5   4       67.22       69.88      0.89 o 
   3   5   4       59.49       53.16      0.87 o 
   4   5   4       71.23       72.39      0.84 o 
   5   5   4       62.97       68.58      1.09 o 
   6   5   4       41.38       35.49      0.93 o 
   7   5   4       42.70       45.90      1.10 o 
   8   5   4       47.92       48.19      1.12 o 
   9   5   4       51.36       56.75      1.20 o 
  -9   6   4        2.16        2.35      0.49 o 
  -8   6   4        4.15        4.25      0.50 o 
  -7   6   4       13.34       13.34      0.85 o 
  -6   6   4       47.65       51.34      0.85 o 
  -5   6   4       35.74       36.43      0.76 o 
  -4   6   4      174.00      171.58      1.96 o 
  -3   6   4       26.73       27.04      0.77 o 
  -2   6   4      160.99      160.63      2.24 o 
  -1   6   4      105.35       99.77      1.49 o 
   0   6   4        1.00        1.18      0.37 o 
   1   6   4       36.78       37.98      0.83 o 
   2   6   4        9.15        9.02      0.44 o 
   3   6   4       36.19       33.40      0.82 o 
   4   6   4       69.60       67.45      1.05 o 
   5   6   4       10.12        9.75      0.73 o 
   6   6   4       43.81       49.24      1.83 o 
   7   6   4       71.13       70.29      1.71 o 
   8   6   4       14.88       17.41      0.94 o 
  -7   7   4        0.72        0.00      0.58 o 
  -6   7   4       30.34       26.85      0.61 o 
  -5   7   4       31.18       32.43      0.83 o 
  -4   7   4       36.21       34.67      0.81 o 
  -3   7   4       20.37       19.69      0.95 o 
  -2   7   4       16.07       17.65      0.77 o 
  -1   7   4       42.73       40.06      1.07 o 
   0   7   4        3.82        4.02      0.56 o 
   1   7   4       12.61       12.78      0.54 o 
   2   7   4        1.28        0.36      0.34 o 
   3   7   4        6.62        5.98      0.43 o 
   4   7   4        7.49        5.68      0.48 o 
   5   7   4       14.79       14.47      0.92 o 
   6   7   4       45.58       52.35      1.57 o 
  -4   8   4        5.25        6.62      1.47 o 
  -3   8   4       10.19       10.16      0.75 o 
  -2   8   4       11.28        9.73      0.84 o 
  -1   8   4        4.00        2.01      0.73 o 
   0   8   4        2.82        2.84      0.68 o 
   1   8   4        6.70        6.82      0.66 o 
   2   8   4        4.16        3.95      0.52 o 
   3   8   4        8.28        8.07      0.54 o 
 -13   0   5        1.73        0.75      1.09 o 
 -12   0   5       44.15       45.02      2.50 o 
 -11   0   5        7.96        7.48      1.18 o 
 -10   0   5        4.55        5.55      0.42 o 
  -9   0   5      220.89      220.02      4.45 o 
  -8   0   5       33.06       38.32      0.84 o 
  -7   0   5       55.71       67.11      0.91 o 
  -6   0   5      440.15      484.62      7.21 o 
  -5   0   5       65.50       84.42      1.07 o 
  -4   0   5     2017.19     2088.08     22.56 o 
  -3   0   5      156.29      172.97      2.50 o 
  -2   0   5       64.47       66.03      0.85 o 
  -1   0   5     6522.00     6060.78     73.34 o 
   0   0   5      147.95      141.44      1.82 o 
   1   0   5     4068.66     3656.73     44.25 o 
   2   0   5      296.55      277.72      3.54 o 
   3   0   5      343.89      388.80      4.46 o 
   4   0   5      555.40      651.89      6.71 o 
   5   0   5      148.60      114.03      1.45 o 
   6   0   5       64.20       67.69      1.49 o 
   7   0   5       88.38       79.70      1.74 o 
   8   0   5       26.36       27.06      1.22 o 
   9   0   5        4.82        2.71      1.04 o 
  10   0   5       25.56       24.82      1.43 o 
  11   0   5        1.30        1.96      0.86 o 
 -13   1   5        6.90        8.20      1.14 o 
 -12   1   5       22.19       19.41      1.21 o 
 -11   1   5       58.03       53.11      1.79 o 
 -10   1   5       93.92       81.30      1.43 o 
  -9   1   5      190.10      190.12      2.06 o 
  -8   1   5      322.54      297.55      3.08 o 
  -7   1   5      116.06      116.33      1.26 o 
  -6   1   5      308.42      345.25      3.06 o 
  -5   1   5      454.39      539.42      4.40 o 
  -4   1   5      311.62      315.75      2.52 o 
  -3   1   5       15.34       15.42      0.34 o 
  -2   1   5       90.61       76.26      1.53 o 
  -1   1   5     1889.37     1879.63     18.30 o 
   0   1   5     1000.31      961.19      7.82 o 
   1   1   5     2010.45     1981.04     15.45 o 
   2   1   5     2010.30     2028.60     15.11 o 
   3   1   5      776.54      789.32      6.22 o 
   4   1   5       60.33       52.05      0.61 o 
   5   1   5      527.53      540.25      4.33 o 
   6   1   5      147.06      137.84      1.52 o 
   7   1   5      130.18      125.87      1.72 o 
   8   1   5      295.34      267.59      3.22 o 
   9   1   5       23.67       19.97      0.71 o 
  10   1   5       16.68       15.68      0.81 o 
  11   1   5        7.92       10.34      0.79 o 
 -12   2   5       18.11       15.54      0.84 o 
 -11   2   5       56.73       57.86      0.92 o 
 -10   2   5       43.06       39.37      0.64 o 
  -9   2   5      223.88      224.12      2.34 o 
  -8   2   5      110.02      109.11      1.34 o 
  -7   2   5       49.08       48.28      0.83 o 
  -6   2   5      148.54      155.79      1.42 o 
  -5   2   5      354.73      359.29      3.17 o 
  -4   2   5      861.97      943.52      7.58 o 
  -3   2   5      122.27      127.21      1.23 o 
  -2   2   5      677.99      693.22      6.37 o 
  -1   2   5       66.73       60.80      0.66 o 
   0   2   5      407.40      423.32      3.75 o 
   1   2   5     1258.61     1280.16     10.46 o 
   2   2   5     1068.80     1027.65      8.04 o 
   3   2   5      882.73      949.81      7.48 o 
   4   2   5      201.35      229.77      1.78 o 
   5   2   5        2.91        3.76      0.23 o 
   6   2   5       22.44       22.63      0.37 o 
   7   2   5      311.25      307.53      3.16 o 
   8   2   5      139.12      142.68      1.85 o 
   9   2   5      137.49      136.54      2.17 o 
  10   2   5       46.11       43.20      1.43 o 
  11   2   5       21.86       23.16      1.21 o 
 -12   3   5        2.78        3.15      0.54 o 
 -11   3   5       22.50       22.74      0.81 o 
 -10   3   5       29.12       24.96      0.73 o 
  -9   3   5      372.87      367.76      3.69 o 
  -8   3   5       10.01        9.58      0.36 o 
  -7   3   5        6.04        7.30      0.27 o 
  -6   3   5       98.78       95.67      0.99 o 
  -5   3   5       19.31       15.24      0.31 o 
  -4   3   5      387.47      410.37      3.45 o 
  -3   3   5      114.79      119.74      1.27 o 
  -2   3   5       10.01       10.56      0.26 o 
  -1   3   5      916.91      947.38      9.39 o 
   0   3   5        6.37        4.21      0.19 o 
   1   3   5      133.46      127.66      1.70 o 
   2   3   5      228.95      230.90      1.85 o 
   3   3   5       13.45       13.25      0.24 o 
   4   3   5       43.02       46.91      0.55 o 
   5   3   5       51.12       54.59      0.69 o 
   6   3   5       49.43       48.62      1.19 o 
   7   3   5       44.57       41.23      0.71 o 
   8   3   5      104.45      100.43      1.27 o 
   9   3   5       35.32       35.86      0.80 o 
  10   3   5        6.27        5.58      0.79 o 
  11   3   5       11.91       15.17      1.27 o 
 -11   4   5       32.18       38.42      1.06 o 
 -10   4   5       64.15       63.14      1.16 o 
  -9   4   5       30.67       34.67      0.71 o 
  -8   4   5       13.30       14.00      0.47 o 
  -7   4   5      135.34      131.55      1.43 o 
  -6   4   5       58.51       56.66      0.73 o 
  -5   4   5       11.34       12.50      0.31 o 
  -4   4   5      175.16      179.80      1.74 o 
  -3   4   5      220.99      225.55      3.07 o 
  -2   4   5      102.05      102.80      1.30 o 
  -1   4   5      315.02      305.86      3.29 o 
   0   4   5       32.31       41.59      0.96 o 
   1   4   5      254.10      264.20      2.66 o 
   2   4   5       12.31       11.28      0.32 o 
   3   4   5       18.46       20.09      0.32 o 
   4   4   5       31.28       36.02      0.60 o 
   5   4   5      131.06      129.26      1.42 o 
   6   4   5       24.45       24.63      0.78 o 
   7   4   5      207.27      212.31      2.50 o 
   8   4   5       38.42       37.60      0.87 o 
   9   4   5       20.26       21.81      0.82 o 
  10   4   5        6.83        9.07      0.64 o 
 -10   5   5       34.17       38.33      0.87 o 
  -9   5   5       42.10       41.35      0.88 o 
  -8   5   5        3.23        4.33      0.42 o 
  -7   5   5       29.04       29.82      0.72 o 
  -6   5   5       12.31       11.11      0.31 o 
  -5   5   5        6.57        7.75      0.31 o 
  -4   5   5       87.35       85.61      1.22 o 
  -3   5   5      100.80       97.83      1.34 o 
  -2   5   5       34.03       34.52      0.67 o 
  -1   5   5       37.95       37.05      0.71 o 
   0   5   5       85.72       84.40      1.02 o 
   1   5   5        2.63        2.15      0.29 o 
   2   5   5       14.42       13.66      0.49 o 
   3   5   5      125.74      116.25      1.21 o 
   4   5   5      127.10      126.30      1.69 o 
   5   5   5        2.64        3.70      0.58 o 
   6   5   5       95.81       93.80      1.48 o 
   7   5   5       26.44       29.09      0.83 o 
   8   5   5       37.83       38.13      0.93 o 
   9   5   5        3.33        4.16      0.49 o 
  -9   6   5        4.10        3.97      0.53 o 
  -8   6   5       10.25       10.67      0.61 o 
  -7   6   5       22.51       24.37      0.93 o 
  -6   6   5        5.59        5.30      0.29 o 
  -5   6   5       28.68       31.87      0.69 o 
  -4   6   5        9.11        8.27      0.46 o 
  -3   6   5      133.26      135.39      1.66 o 
  -2   6   5        3.30        3.48      0.45 o 
  -1   6   5       43.25       46.07      0.81 o 
   0   6   5      102.68      103.36      1.67 o 
   1   6   5       50.45       45.76      0.91 o 
   2   6   5       15.08       14.15      0.50 o 
   3   6   5        2.21        1.83      0.32 o 
   4   6   5       13.53       12.64      0.39 o 
   5   6   5       14.69       14.96      0.83 o 
   6   6   5       15.19       13.62      0.86 o 
   7   6   5        9.12        8.75      0.81 o 
  -7   7   5        8.44        7.96      0.71 o 
  -6   7   5        3.56        3.20      0.31 o 
  -5   7   5        1.65        1.72      0.44 o 
  -4   7   5        7.30        7.20      0.50 o 
  -3   7   5        1.00        0.83      0.52 o 
  -2   7   5       15.71       15.60      0.75 o 
  -1   7   5       26.81       23.71      1.00 o 
   0   7   5       25.33       23.81      0.77 o 
   1   7   5        2.80        1.53      0.40 o 
   2   7   5       49.42       48.02      0.92 o 
   3   7   5       46.06       47.17      0.93 o 
   4   7   5        4.75        3.92      0.33 o 
   5   7   5        0.63        1.57      0.88 o 
  -3   8   5        0.03        0.00      0.57 o 
  -2   8   5       21.95       23.08      1.71 o 
  -1   8   5        3.14        1.39      0.68 o 
   0   8   5        0.49        0.00      0.59 o 
   1   8   5       18.85       17.33      0.84 o 
   2   8   5        7.86        5.53      0.51 o 
 -13   0   6        1.12        0.19      1.06 o 
 -12   0   6        0.14        0.00      0.99 o 
 -11   0   6        8.71        9.16      1.22 o 
 -10   0   6       60.61       53.99      1.39 o 
  -9   0   6      583.03      555.30      9.75 o 
  -8   0   6       17.15       14.67      0.64 o 
  -7   0   6       18.79       16.07      0.39 o 
  -6   0   6        5.89        4.52      0.28 o 
  -5   0   6      312.20      334.85      3.78 o 
  -4   0   6     3483.03     3423.96     41.54 o 
  -3   0   6       68.93       73.04      1.29 o 
  -2   0   6      288.25      328.60      3.72 o 
  -1   0   6        0.72        0.38      0.13 o 
   0   0   6      599.31      609.52      7.42 o 
   1   0   6      158.03      151.79      1.98 o 
   2   0   6      238.99      230.61      2.73 o 
   3   0   6      110.13      118.02      1.50 o 
   4   0   6       22.68       20.19      0.59 o 
   5   0   6      142.43      150.67      1.88 o 
   6   0   6       32.01       32.42      0.58 o 
   7   0   6       65.72       70.07      1.64 o 
   8   0   6        0.00        0.00      0.56 o 
   9   0   6        5.31        5.00      0.66 o 
  10   0   6        2.52        2.63      0.81 o 
  11   0   6        0.02        0.00      1.03 o 
 -13   1   6        5.11        5.95      0.60 o 
 -12   1   6        3.80        4.68      0.54 o 
 -11   1   6        5.32        4.98      0.34 o 
 -10   1   6       31.69       28.81      0.59 o 
  -9   1   6       19.27       19.44      0.51 o 
  -8   1   6       17.85       17.93      0.45 o 
  -7   1   6      124.66      120.25      1.69 o 
  -6   1   6      291.62      271.63      2.21 o 
  -5   1   6      228.04      248.01      2.24 o 
  -4   1   6      803.78      857.43      6.67 o 
  -3   1   6      461.34      518.21      4.24 o 
  -2   1   6      539.41      535.87      4.71 o 
  -1   1   6       23.70       18.87      0.47 o 
   0   1   6     1810.85     1809.14     14.65 o 
   1   1   6     1479.41     1551.09     12.10 o 
   2   1   6     1662.94     1722.71     12.83 o 
   3   1   6       75.37       90.68      0.89 o 
   4   1   6      122.14      125.35      1.07 o 
   5   1   6      469.35      456.18      3.70 o 
   6   1   6      111.48      109.40      1.07 o 
   7   1   6       80.48       78.23      1.39 o 
   8   1   6        8.56        7.50      0.68 o 
   9   1   6        9.75        9.38      0.53 o 
  10   1   6        3.36        2.99      0.61 o 
  11   1   6       10.98        9.45      0.78 o 
 -12   2   6        5.36        6.87      0.58 o 
 -11   2   6        3.34        3.62      0.40 o 
 -10   2   6       71.41       70.08      1.01 o 
  -9   2   6       18.33       16.19      0.46 o 
  -8   2   6       11.79       12.96      0.41 o 
  -7   2   6        8.90        7.43      0.27 o 
  -6   2   6      133.12      137.38      1.35 o 
  -5   2   6      190.33      204.12      1.89 o 
  -4   2   6        1.27        0.62      0.13 o 
  -3   2   6      173.47      188.50      2.03 o 
  -2   2   6     1036.89     1006.51      9.92 o 
  -1   2   6       62.10       64.46      0.71 o 
   0   2   6      626.31      635.12      5.59 o 
   1   2   6      564.74      610.06      5.07 o 
   2   2   6      232.22      235.22      1.96 o 
   3   2   6      973.54     1033.58      8.58 o 
   4   2   6      314.78      311.24      2.58 o 
   5   2   6       65.41       67.42      0.69 o 
   6   2   6        8.82        8.59      0.37 o 
   7   2   6      126.48      131.28      1.28 o 
   8   2   6       41.16       43.72      0.78 o 
   9   2   6       26.07       23.60      0.97 o 
  10   2   6       20.43       22.61      1.16 o 
  11   2   6        0.29        0.23      0.67 o 
 -12   3   6        3.66        4.19      0.39 o 
 -11   3   6       13.28       14.83      0.46 o 
 -10   3   6        2.01        2.44      0.30 o 
  -9   3   6       32.08       36.54      1.00 o 
  -8   3   6       34.03       28.83      0.54 o 
  -7   3   6        5.24        4.51      0.26 o 
  -6   3   6       48.44       47.27      0.66 o 
  -5   3   6       27.11       25.73      0.40 o 
  -4   3   6      126.70      139.28      1.30 o 
  -3   3   6      192.80      213.33      2.21 o 
  -2   3   6       42.81       42.80      1.15 o 
  -1   3   6      155.37      167.11      1.88 o 
   0   3   6       65.66       62.24      1.18 o 
   1   3   6      508.06      558.59      5.31 o 
   2   3   6      906.76      988.02      7.45 o 
   3   3   6      583.01      569.56      4.36 o 
   4   3   6      356.75      359.52      2.99 o 
   5   3   6      231.29      235.36      2.16 o 
   6   3   6       33.42       34.09      0.68 o 
   7   3   6       56.13       53.64      0.89 o 
   8   3   6       58.49       52.34      0.82 o 
   9   3   6       93.55      101.68      1.76 o 
  10   3   6       47.89       49.17      3.28 o 
 -11   4   6        1.42        2.48      0.40 o 
 -10   4   6       11.13        9.37      0.49 o 
  -9   4   6       22.65       23.59      0.61 o 
  -8   4   6       48.92       45.75      1.18 o 
  -7   4   6       15.08       11.38      0.38 o 
  -6   4   6       56.85       52.92      0.74 o 
  -5   4   6      128.04      125.03      1.30 o 
  -4   4   6       43.60       41.69      0.65 o 
  -3   4   6      185.81      196.43      2.90 o 
  -2   4   6       20.00       17.89      0.47 o 
  -1   4   6       86.19       79.24      1.10 o 
   0   4   6       17.80       15.50      0.44 o 
   1   4   6        5.49        6.00      0.33 o 
   2   4   6      104.36      107.70      1.12 o 
   3   4   6      118.68      120.62      1.04 o 
   4   4   6      157.84      154.14      1.47 o 
   5   4   6       11.31       11.46      0.43 o 
   6   4   6      164.67      169.24      2.06 o 
   7   4   6      116.05      115.53      1.66 o 
   8   4   6       20.68       21.45      0.63 o 
   9   4   6       47.57       45.77      0.87 o 
 -10   5   6       13.50       15.71      0.61 o 
  -9   5   6       10.12       10.84      0.53 o 
  -8   5   6       14.13       12.75      0.53 o 
  -7   5   6        3.07        3.87      0.57 o 
  -6   5   6       84.70       80.07      1.00 o 
  -5   5   6       17.39       17.30      0.54 o 
  -4   5   6      204.33      202.51      2.34 o 
  -3   5   6       45.39       38.20      0.78 o 
  -2   5   6       73.50       74.11      1.15 o 
  -1   5   6       77.41       77.91      1.17 o 
   0   5   6        9.95        9.79      0.64 o 
   1   5   6       36.52       34.25      0.64 o 
   2   5   6        2.48        2.44      0.26 o 
   3   5   6      169.15      164.60      1.76 o 
   4   5   6       44.87       50.20      1.05 o 
   5   5   6       83.56       86.78      1.39 o 
   6   5   6        8.30        8.63      0.51 o 
   7   5   6       54.11       59.52      1.15 o 
   8   5   6        1.06        1.20      0.42 o 
  -9   6   6       16.68       14.75      0.77 o 
  -8   6   6        4.02        4.53      0.60 o 
  -7   6   6       23.80       24.86      0.98 o 
  -6   6   6        3.34        2.68      0.32 o 
  -5   6   6       97.49       99.09      1.51 o 
  -4   6   6       39.54       35.62      0.78 o 
  -3   6   6       41.63       43.90      1.02 o 
  -2   6   6       40.06       36.89      0.79 o 
  -1   6   6       18.54       19.30      0.60 o 
   0   6   6       55.01       55.28      1.05 o 
   1   6   6       14.13       11.61      0.49 o 
   2   6   6        7.01        6.73      0.44 o 
   3   6   6        3.41        2.86      0.30 o 
   4   6   6       66.10       61.38      1.09 o 
   5   6   6       10.49       10.69      0.78 o 
   6   6   6       34.51       33.61      1.21 o 
   7   6   6       36.17       43.18      1.77 o 
  -7   7   6        0.21        0.22      0.57 o 
  -6   7   6        6.90        9.20      0.41 o 
  -5   7   6       33.85       34.56      0.88 o 
  -4   7   6       11.95       13.04      0.71 o 
  -3   7   6       80.88       73.51      1.44 o 
  -2   7   6       14.66       14.18      0.76 o 
  -1   7   6       14.99       13.60      0.80 o 
   0   7   6        6.17        7.37      0.60 o 
   1   7   6       11.97       13.81      0.61 o 
   2   7   6        1.53        0.83      0.37 o 
   3   7   6        4.74        4.14      0.43 o 
   4   7   6        9.49        6.94      0.40 o 
   5   7   6       14.70       16.52      0.97 o 
  -2   8   6        1.50        1.52      0.70 o 
  -1   8   6        6.64        6.10      0.64 o 
   0   8   6        7.50        6.20      0.64 o 
   1   8   6        2.35        1.73      0.49 o 
 -13   0   7        0.08        0.34      0.55 o 
 -12   0   7       17.73       17.14      0.88 o 
 -11   0   7        8.92        9.44      0.48 o 
 -10   0   7        8.66        8.37      0.55 o 
  -9   0   7      128.40      120.95      2.01 o 
  -8   0   7      788.98      723.52     10.20 o 
  -7   0   7       62.28       56.88      1.44 o 
  -6   0   7      188.00      218.08      2.74 o 
  -5   0   7       26.02       24.78      0.50 o 
  -4   0   7       97.49      111.48      1.41 o 
  -3   0   7     1167.37     1267.83     16.10 o 
  -2   0   7      387.86      389.39      4.40 o 
  -1   0   7      105.79      121.47      1.84 o 
   0   0   7      275.78      262.17      3.31 o 
   1   0   7      163.81      175.08      4.78 o 
   2   0   7     1524.85     1498.01     18.36 o 
   3   0   7      230.51      247.99      2.97 o 
   4   0   7       76.46       86.26      2.41 o 
   5   0   7      171.09      177.96      2.24 o 
   6   0   7       81.93       82.39      1.29 o 
   7   0   7       90.49       81.79      2.30 o 
   8   0   7      142.52      133.35      2.70 o 
   9   0   7      133.81      125.32      3.17 o 
  10   0   7       31.81       29.57      1.60 o 
  11   0   7        0.55        0.67      0.89 o 
 -13   1   7        6.15        7.03      0.50 o 
 -12   1   7        4.84        4.77      0.33 o 
 -11   1   7       12.26       12.06      0.40 o 
 -10   1   7      129.02      119.62      1.43 o 
  -9   1   7       85.28       80.77      1.05 o 
  -8   1   7        0.93        0.38      0.38 o 
  -7   1   7       80.50       74.97      0.75 o 
  -6   1   7        6.46        5.66      0.20 o 
  -5   1   7      215.65      222.82      1.94 o 
  -4   1   7      771.43      832.78      6.84 o 
  -3   1   7      204.39      202.96      1.76 o 
  -2   1   7      563.26      629.31      5.52 o 
  -1   1   7       67.57       71.42      0.80 o 
   0   1   7     2823.96     2782.77     22.44 o 
   1   1   7      210.90      223.71      2.34 o 
   2   1   7      333.86      354.51      2.86 o 
   3   1   7       87.06       97.55      1.44 o 
   4   1   7       92.48       86.12      0.90 o 
   5   1   7       20.79       24.55      0.40 o 
   6   1   7      188.41      180.69      1.61 o 
   7   1   7       27.83       28.50      0.54 o 
   8   1   7       51.42       41.66      1.01 o 
   9   1   7       49.14       51.78      1.55 o 
  10   1   7       54.27       49.60      1.59 o 
  11   1   7       32.57       32.22      1.42 o 
 -12   2   7        5.35        5.56      0.40 o 
 -11   2   7       53.67       54.40      0.80 o 
 -10   2   7       14.53       12.75      0.44 o 
  -9   2   7       20.35       22.23      0.54 o 
  -8   2   7        0.35        0.31      0.26 o 
  -7   2   7       30.92       30.88      0.48 o 
  -6   2   7       99.70      101.17      1.02 o 
  -5   2   7      210.93      210.13      1.87 o 
  -4   2   7       48.21       51.67      0.73 o 
  -3   2   7      169.49      174.45      1.66 o 
  -2   2   7      141.59      133.22      1.51 o 
  -1   2   7      156.47      160.76      1.53 o 
   0   2   7     1017.13     1057.97      8.19 o 
   1   2   7       83.70       77.58      0.75 o 
   2   2   7       53.95       50.73      0.84 o 
   3   2   7      592.07      616.90      5.22 o 
   4   2   7        7.29        8.48      0.33 o 
   5   2   7      112.87      108.36      1.04 o 
   6   2   7      102.31      101.13      1.20 o 
   7   2   7      208.05      201.13      2.02 o 
   8   2   7      106.17      106.26      1.51 o 
   9   2   7       43.79       43.52      1.50 o 
  10   2   7       10.68       12.61      0.95 o 
 -12   3   7        2.23        2.27      0.40 o 
 -11   3   7        7.83        9.27      0.47 o 
 -10   3   7       25.89       29.14      0.61 o 
  -9   3   7       35.79       29.70      0.65 o 
  -8   3   7       21.08       21.21      0.57 o 
  -7   3   7      181.23      171.04      1.72 o 
  -6   3   7      187.90      184.87      1.80 o 
  -5   3   7      160.46      166.15      1.47 o 
  -4   3   7      339.71      352.88      2.88 o 
  -3   3   7       18.48       20.40      0.72 o 
  -2   3   7       76.66       74.23      0.84 o 
  -1   3   7      146.38      154.04      1.76 o 
   0   3   7      417.57      411.49      3.92 o 
   1   3   7      146.86      158.33      1.55 o 
   2   3   7      215.68      240.84      1.96 o 
   3   3   7      377.46      389.78      3.25 o 
   4   3   7       14.18       13.20      0.36 o 
   5   3   7       37.10       34.04      0.62 o 
   6   3   7      116.20      107.97      1.56 o 
   7   3   7      166.30      167.69      2.04 o 
   8   3   7       35.30       37.34      0.81 o 
   9   3   7       17.60       17.16      1.23 o 
  10   3   7       10.45       11.32      0.98 o 
 -11   4   7        7.24        8.31      0.72 o 
 -10   4   7       32.72       31.48      0.81 o 
  -9   4   7       20.49       19.00      0.67 o 
  -8   4   7       54.52       47.45      0.86 o 
  -7   4   7        3.20        3.10      0.30 o 
  -6   4   7       44.64       46.71      0.66 o 
  -5   4   7       14.55       15.44      0.51 o 
  -4   4   7      352.46      366.47      3.35 o 
  -3   4   7       71.47       74.61      1.00 o 
  -2   4   7       43.15       40.95      0.75 o 
  -1   4   7       42.04       42.82      0.77 o 
   0   4   7       38.24       37.43      0.85 o 
   1   4   7       30.67       32.57      0.62 o 
   2   4   7       22.13       21.99      0.44 o 
   3   4   7       28.89       29.92      0.45 o 
   4   4   7      174.30      164.94      1.71 o 
   5   4   7       26.61       27.82      0.61 o 
   6   4   7      142.50      149.77      1.89 o 
   7   4   7       70.10       63.93      1.06 o 
   8   4   7        0.64        0.29      0.33 o 
   9   4   7       33.93       32.69      0.73 o 
 -10   5   7       37.82       38.69      1.07 o 
  -9   5   7       48.13       41.18      1.17 o 
  -8   5   7       31.33       29.60      0.95 o 
  -7   5   7       14.66       15.84      0.85 o 
  -6   5   7        7.52        9.08      0.37 o 
  -5   5   7       29.35       30.71      0.64 o 
  -4   5   7        4.98        4.53      0.38 o 
  -3   5   7      307.22      310.91      3.18 o 
  -2   5   7      119.47      121.90      1.85 o 
  -1   5   7        2.89        2.60      0.36 o 
   0   5   7      121.50      114.81      1.53 o 
   1   5   7       74.16       74.64      1.19 o 
   2   5   7       33.59       30.01      0.52 o 
   3   5   7      106.23      113.73      1.13 o 
   4   5   7       12.30       13.61      0.59 o 
   5   5   7        1.74        1.88      0.39 o 
   6   5   7       22.64       23.16      0.75 o 
   7   5   7        0.39        0.53      0.40 o 
   8   5   7        2.88        2.88      0.58 o 
  -8   6   7       18.27       15.68      0.81 o 
  -7   6   7       37.81       38.15      1.17 o 
  -6   6   7       44.84       44.45      0.80 o 
  -5   6   7        3.57        4.78      0.37 o 
  -4   6   7      181.31      177.95      2.67 o 
  -3   6   7        6.40        7.05      0.51 o 
  -2   6   7        6.26        7.32      0.51 o 
  -1   6   7       31.61       30.56      0.74 o 
   0   6   7       34.17       34.07      0.84 o 
   1   6   7       23.95       22.51      0.84 o 
   2   6   7       43.17       44.53      0.85 o 
   3   6   7       11.63       13.51      0.46 o 
   4   6   7       19.35       21.44      1.00 o 
   5   6   7        5.45        5.38      0.70 o 
   6   6   7       17.32       15.90      0.98 o 
   7   6   7        2.31        2.86      0.68 o 
  -6   7   7        2.69        3.00      0.39 o 
  -5   7   7        1.26        1.63      0.36 o 
  -4   7   7       35.22       35.44      1.11 o 
  -3   7   7       32.87       34.62      0.95 o 
  -2   7   7        1.99        2.41      0.54 o 
  -1   7   7        5.04        4.70      0.64 o 
   0   7   7       10.67        8.40      0.61 o 
   1   7   7       10.60       11.59      0.59 o 
   2   7   7       22.44       21.88      0.73 o 
   3   7   7       32.78       30.93      0.81 o 
   4   7   7        1.59        1.94      0.70 o 
 -12   0   8        1.69        3.15      0.42 o 
 -11   0   8       22.01       23.25      0.78 o 
 -10   0   8      213.63      216.19      3.38 o 
  -9   0   8       30.15       26.79      0.81 o 
  -8   0   8      168.89      160.46      2.60 o 
  -7   0   8      249.81      231.21      2.75 o 
  -6   0   8       46.42       45.73      0.77 o 
  -5   0   8       12.67       11.07      0.42 o 
  -4   0   8      289.64      300.11      3.92 o 
  -3   0   8     1600.50     1760.18     19.63 o 
  -2   0   8       28.39       25.24      0.48 o 
  -1   0   8       37.46       52.92      1.19 o 
   0   0   8      917.26      931.32     11.30 o 
   1   0   8      111.17      124.27      1.55 o 
   2   0   8      276.85      238.75      3.15 o 
   3   0   8        6.96        5.78      0.28 o 
   4   0   8       52.27       58.61      0.92 o 
   5   0   8      314.93      294.76      3.56 o 
   6   0   8      197.03      191.22      2.65 o 
   7   0   8        1.40        1.81      0.53 o 
   8   0   8       22.87       22.63      1.31 o 
   9   0   8        3.62        2.34      1.08 o 
  10   0   8       32.88       36.27      2.56 o 
 -12   1   8        5.87        6.35      0.37 o 
 -11   1   8        2.54        3.21      0.32 o 
 -10   1   8       16.11       15.54      0.77 o 
  -9   1   8        4.44        3.43      0.30 o 
  -8   1   8      246.57      236.88      2.82 o 
  -7   1   8       19.23       18.58      0.49 o 
  -6   1   8      226.88      240.16      2.01 o 
  -5   1   8      123.09      131.29      1.17 o 
  -4   1   8       72.50       73.82      0.81 o 
  -3   1   8      325.02      346.54      2.79 o 
  -2   1   8      900.21      947.86      7.33 o 
  -1   1   8      443.44      483.08      4.19 o 
   0   1   8      695.82      730.51      6.32 o 
   1   1   8       16.37       17.65      0.29 o 
   2   1   8       99.05       92.67      0.87 o 
   3   1   8      140.61      138.05      1.26 o 
   4   1   8       23.31       22.29      0.41 o 
   5   1   8      260.57      266.24      2.40 o 
   6   1   8       22.98       22.68      0.44 o 
   7   1   8       32.74       34.05      0.51 o 
   8   1   8       33.93       31.39      1.03 o 
   9   1   8        5.21        6.00      1.40 o 
  10   1   8        2.87        2.04      0.88 o 
 -12   2   8        0.06        0.00      0.28 o 
 -11   2   8        0.42        0.00      0.28 o 
 -10   2   8       13.28       15.08      0.50 o 
  -9   2   8        0.74        0.03      0.29 o 
  -8   2   8      175.20      170.06      1.98 o 
  -7   2   8      168.70      160.00      1.52 o 
  -6   2   8      141.29      147.71      1.39 o 
  -5   2   8       99.22       99.91      1.01 o 
  -4   2   8       93.32      105.19      1.14 o 
  -3   2   8      373.63      427.03      3.81 o 
  -2   2   8      145.49      132.09      1.51 o 
  -1   2   8      646.65      652.16      5.35 o 
   0   2   8      748.01      744.87      5.81 o 
   1   2   8     1307.91     1364.09     11.76 o 
   2   2   8      182.65      194.60      1.68 o 
   3   2   8       86.81       86.74      0.92 o 
   4   2   8       33.09       29.47      0.47 o 
   5   2   8      177.90      174.59      2.24 o 
   6   2   8      303.93      297.32      3.99 o 
   7   2   8        5.00        5.34      0.36 o 
   8   2   8        4.54        2.93      0.39 o 
   9   2   8       15.71       14.89      0.95 o 
  10   2   8       15.60       16.81      1.05 o 
 -12   3   8       24.53       29.87      0.70 o 
 -11   3   8        2.71        2.22      0.35 o 
 -10   3   8        8.25        8.12      0.39 o 
  -9   3   8       24.88       20.33      0.55 o 
  -8   3   8      120.07      118.29      1.44 o 
  -7   3   8        3.58        2.01      0.28 o 
  -6   3   8       22.22       25.72      0.55 o 
  -5   3   8      131.80      126.27      1.24 o 
  -4   3   8       78.78       73.63      0.82 o 
  -3   3   8      619.49      626.12      5.48 o 
  -2   3   8      244.80      253.40      2.53 o 
  -1   3   8       28.02       29.51      0.93 o 
   0   3   8      391.79      403.88      4.96 o 
   1   3   8      247.24      236.16      2.12 o 
   2   3   8      224.91      213.44      1.86 o 
   3   3   8       52.79       49.32      0.79 o 
   4   3   8       48.06       44.14      0.64 o 
   5   3   8       35.79       40.29      1.49 o 
   6   3   8      148.70      146.61      1.68 o 
   7   3   8      118.44      126.23      1.65 o 
   8   3   8        0.68        0.95      0.29 o 
   9   3   8        9.66       12.38      0.65 o 
 -11   4   8        0.92        0.17      0.40 o 
 -10   4   8        4.52        4.94      0.45 o 
  -9   4   8        3.17        2.83      0.42 o 
  -8   4   8      121.31      119.68      1.75 o 
  -7   4   8      181.62      181.33      2.00 o 
  -6   4   8       28.86       32.86      0.67 o 
  -5   4   8       47.52       44.80      0.63 o 
  -4   4   8       84.43       84.81      0.94 o 
  -3   4   8       69.12       70.06      0.97 o 
  -2   4   8       18.77       19.99      0.72 o 
  -1   4   8      165.17      150.66      1.82 o 
   0   4   8      108.04      110.62      1.61 o 
   1   4   8        4.96        5.61      0.28 o 
   2   4   8       15.10       15.86      0.38 o 
   3   4   8       49.22       54.03      0.73 o 
   4   4   8      154.96      143.28      1.79 o 
   5   4   8       17.16       19.60      0.61 o 
   6   4   8      141.01      145.92      2.05 o 
   7   4   8        3.24        3.80      0.39 o 
   8   4   8        3.83        4.13      0.41 o 
   9   4   8        1.28        2.27      0.33 o 
 -10   5   8       10.29       10.05      0.68 o 
  -9   5   8       40.36       38.53      1.18 o 
  -8   5   8       40.02       36.69      1.08 o 
  -7   5   8        6.20        6.02      0.55 o 
  -6   5   8       11.21       11.32      0.45 o 
  -5   5   8       26.97       23.84      0.58 o 
  -4   5   8       21.98       21.32      0.63 o 
  -3   5   8      205.54      200.54      3.03 o 
  -2   5   8      113.66      119.99      1.65 o 
  -1   5   8       64.07       63.03      1.04 o 
   0   5   8       38.07       37.37      0.87 o 
   1   5   8       19.50       21.99      0.57 o 
   2   5   8       44.40       54.18      0.83 o 
   3   5   8       27.73       22.20      0.48 o 
   4   5   8        9.20        8.64      0.52 o 
   5   5   8       53.67       53.51      1.24 o 
   6   5   8       58.57       58.76      1.31 o 
   7   5   8        1.48        1.04      0.48 o 
   8   5   8        2.86        1.62      0.47 o 
  -8   6   8       46.65       48.37      1.31 o 
  -7   6   8       26.88       25.28      1.00 o 
  -6   6   8       11.25       12.56      0.50 o 
  -5   6   8        8.96        9.51      0.45 o 
  -4   6   8      102.23       97.51      1.63 o 
  -3   6   8      144.88      140.47      2.07 o 
  -2   6   8       26.17       26.10      0.84 o 
  -1   6   8       23.28       24.50      1.28 o 
   0   6   8        4.43        5.45      0.47 o 
   1   6   8       27.42       23.82      0.66 o 
   2   6   8       14.21       12.16      0.46 o 
   3   6   8       11.48       13.82      0.44 o 
   4   6   8        1.26        1.67      1.11 o 
   5   6   8       27.69       30.44      1.21 o 
   6   6   8       28.64       27.70      1.18 o 
  -6   7   8        2.03        1.78      0.38 o 
  -5   7   8       32.77       33.01      0.75 o 
  -4   7   8       50.41       53.25      1.15 o 
  -3   7   8       29.13       27.28      0.97 o 
  -2   7   8       35.23       36.95      1.10 o 
  -1   7   8        8.30        8.80      0.69 o 
   0   7   8        1.56        1.61      0.46 o 
   1   7   8        7.49        7.71      0.54 o 
   2   7   8       17.19       17.30      0.71 o 
   3   7   8       12.84       12.28      0.49 o 
   4   7   8        2.91        2.35      0.83 o 
 -12   0   9       14.44       13.45      0.67 o 
 -11   0   9        0.92        1.58      0.43 o 
 -10   0   9       45.29       44.78      1.11 o 
  -9   0   9       80.76       76.19      1.50 o 
  -8   0   9       34.97       34.34      1.11 o 
  -7   0   9      765.04      779.62      8.64 o 
  -6   0   9       11.64       12.05      0.43 o 
  -5   0   9       26.03       25.75      0.67 o 
  -4   0   9      183.22      163.76      2.02 o 
  -3   0   9      940.99      934.77     10.36 o 
  -2   0   9      155.42      180.27      2.14 o 
  -1   0   9      186.44      194.60      2.89 o 
   0   0   9       26.61       16.49      0.59 o 
   1   0   9       98.62      114.43      1.47 o 
   2   0   9       24.15       22.43      0.55 o 
   3   0   9       61.41       61.50      1.05 o 
   4   0   9       70.97       68.10      1.07 o 
   5   0   9       55.21       65.60      1.25 o 
   6   0   9        7.10        5.16      0.46 o 
   7   0   9      124.90      107.65      2.03 o 
   8   0   9       17.08       16.56      1.63 o 
   9   0   9        1.18        1.85      1.09 o 
  10   0   9       21.60       22.75      2.00 o 
 -12   1   9        0.69        1.10      0.31 o 
 -11   1   9       14.99       13.88      0.49 o 
 -10   1   9       10.60       12.22      0.44 o 
  -9   1   9        7.70        9.11      0.69 o 
  -8   1   9      536.57      547.21      5.55 o 
  -7   1   9       27.24       24.62      1.05 o 
  -6   1   9       23.86       27.53      0.45 o 
  -5   1   9       86.36       92.92      0.95 o 
  -4   1   9      125.69      111.64      1.15 o 
  -3   1   9      210.70      213.27      1.79 o 
  -2   1   9      605.77      599.77      4.71 o 
  -1   1   9      113.70      117.96      1.30 o 
   0   1   9      533.22      550.89      4.83 o 
   1   1   9      133.09      142.71      1.26 o 
   2   1   9        2.40        3.88      0.20 o 
   3   1   9      121.61      116.55      1.11 o 
   4   1   9      301.66      299.19      2.54 o 
   5   1   9      355.17      354.67      4.21 o 
   6   1   9      252.38      260.13      2.98 o 
   7   1   9      150.48      147.98      1.86 o 
   8   1   9       26.35       27.12      1.46 o 
   9   1   9       96.19       92.80      2.70 o 
  10   1   9        6.59        8.44      1.51 o 
 -12   2   9       16.95       17.67      0.57 o 
 -11   2   9       11.67       12.85      0.48 o 
 -10   2   9        2.56        1.98      0.37 o 
  -9   2   9        2.26        2.70      0.37 o 
  -8   2   9      371.77      374.21      3.71 o 
  -7   2   9      262.05      261.18      2.34 o 
  -6   2   9      321.89      311.30      2.71 o 
  -5   2   9       94.18       88.82      1.00 o 
  -4   2   9      311.57      325.03      2.97 o 
  -3   2   9      167.04      169.88      1.66 o 
  -2   2   9      300.67      324.79      2.66 o 
  -1   2   9       26.55       31.61      0.45 o 
   0   2   9        7.31        5.65      0.26 o 
   1   2   9      180.59      198.11      1.81 o 
   2   2   9      453.24      446.16      3.49 o 
   3   2   9       21.61       19.70      0.52 o 
   4   2   9       51.92       57.21      0.72 o 
   5   2   9      129.33      134.75      1.84 o 
   6   2   9      111.37      111.68      1.70 o 
   7   2   9       21.48       21.04      0.72 o 
   8   2   9       35.54       31.66      0.91 o 
   9   2   9        9.19       10.43      1.10 o 
 -11   3   9       10.38       10.72      0.55 o 
 -10   3   9        4.56        4.73      0.40 o 
  -9   3   9       29.07       29.70      0.78 o 
  -8   3   9       34.04       37.60      1.37 o 
  -7   3   9       68.59       75.00      0.97 o 
  -6   3   9       13.68       12.77      0.37 o 
  -5   3   9       97.78       98.54      1.04 o 
  -4   3   9       93.15       85.20      1.00 o 
  -3   3   9      117.37      120.47      1.08 o 
  -2   3   9      108.19      112.82      1.21 o 
  -1   3   9      395.01      397.71      4.14 o 
   0   3   9      190.12      203.95      1.85 o 
   1   3   9      187.71      188.54      2.25 o 
   2   3   9      126.36      127.48      1.22 o 
   3   3   9      116.56      120.84      1.32 o 
   4   3   9       86.16       91.55      1.25 o 
   5   3   9      301.71      310.09      3.78 o 
   6   3   9      208.57      201.62      2.37 o 
   7   3   9       31.98       34.96      0.80 o 
   8   3   9       12.15       11.54      0.52 o 
   9   3   9       21.79       23.51      0.93 o 
 -11   4   9        5.24        6.75      0.51 o 
 -10   4   9        6.47        5.36      0.49 o 
  -9   4   9       17.46       18.14      0.68 o 
  -8   4   9      100.37      102.22      1.58 o 
  -7   4   9      295.85      291.19      3.23 o 
  -6   4   9      106.54      103.62      1.17 o 
  -5   4   9        8.39        7.70      0.44 o 
  -4   4   9      125.03      124.30      1.27 o 
  -3   4   9      263.45      264.50      2.71 o 
  -2   4   9      373.43      369.45      3.95 o 
  -1   4   9       49.61       48.03      0.85 o 
   0   4   9      102.81       97.04      1.74 o 
   1   4   9       44.74       43.29      0.77 o 
   2   4   9        7.30        6.71      0.30 o 
   3   4   9      162.62      152.98      1.70 o 
   4   4   9       36.46       37.48      0.89 o 
   5   4   9       17.23       19.67      0.64 o 
   6   4   9        7.40        8.25      0.46 o 
   7   4   9       15.47       20.41      0.70 o 
   8   4   9       71.74       77.38      1.83 o 
  -9   5   9        1.02        1.05      0.52 o 
  -8   5   9       58.23       51.66      1.28 o 
  -7   5   9       47.56       49.42      0.91 o 
  -6   5   9        4.89        4.16      0.34 o 
  -5   5   9       24.33       23.71      0.60 o 
  -4   5   9       56.62       54.65      1.29 o 
  -3   5   9       54.08       55.22      1.41 o 
  -2   5   9       12.55       13.39      0.55 o 
  -1   5   9       45.47       44.36      0.88 o 
   0   5   9       20.45       18.50      0.66 o 
   1   5   9       52.40       50.25      0.90 o 
   2   5   9       62.75       61.83      0.93 o 
   3   5   9       24.74       25.52      0.61 o 
   4   5   9       37.91       41.48      1.11 o 
   5   5   9      150.73      148.34      2.38 o 
   6   5   9       80.75       83.98      1.86 o 
   7   5   9        8.56       10.77      0.74 o 
  -8   6   9       13.57       15.12      0.84 o 
  -7   6   9       47.68       44.89      1.29 o 
  -6   6   9       50.59       53.72      0.98 o 
  -5   6   9        9.20       10.52      0.48 o 
  -4   6   9        2.67        1.86      0.50 o 
  -3   6   9       70.04       67.27      1.31 o 
  -2   6   9       30.84       30.26      0.91 o 
  -1   6   9       74.17       71.81      1.53 o 
   0   6   9       37.43       32.53      0.91 o 
   1   6   9       16.25       16.42      0.59 o 
   2   6   9        1.17        0.81      0.31 o 
   3   6   9        9.47        8.67      0.41 o 
   4   6   9       13.26       14.03      0.90 o 
   5   6   9        5.41        4.83      0.72 o 
  -5   7   9        3.55        3.13      0.46 o 
  -4   7   9        6.68        6.70      0.59 o 
  -3   7   9       20.63       22.32      0.92 o 
  -2   7   9       10.56       14.77      0.79 o 
  -1   7   9        6.24        6.22      0.72 o 
   0   7   9       30.82       30.81      0.96 o 
   1   7   9        0.76        0.66      0.40 o 
   2   7   9       22.14       22.76      0.73 o 
   3   7   9        0.92        1.39      0.50 o 
 -12   0  10        5.99        6.86      1.33 o 
 -11   0  10        2.11        1.75      0.46 o 
 -10   0  10       68.73       72.14      1.51 o 
  -9   0  10        6.41        4.60      0.50 o 
  -8   0  10      217.79      209.57      4.12 o 
  -7   0  10      919.98      906.25     10.03 o 
  -6   0  10       34.29       35.12      0.77 o 
  -5   0  10      496.67      479.64      5.49 o 
  -4   0  10        1.41        1.34      0.22 o 
  -3   0  10       91.22       99.20      1.22 o 
  -2   0  10        6.53        3.68      0.28 o 
  -1   0  10       67.69       80.49      1.71 o 
   0   0  10      254.33      286.68      3.37 o 
   1   0  10       32.83       31.30      0.63 o 
   2   0  10        0.10        0.11      0.23 o 
   3   0  10        4.06        4.10      0.51 o 
   4   0  10       65.50       66.12      1.30 o 
   5   0  10        7.97        8.84      0.56 o 
   6   0  10      179.16      171.38      2.99 o 
   7   0  10       59.67       52.10      1.27 o 
   8   0  10        1.29        3.39      1.08 o 
   9   0  10        0.32        0.00      1.03 o 
 -12   1  10       22.30       29.48      0.70 o 
 -11   1  10       25.22       26.54      0.66 o 
 -10   1  10       17.41       14.50      0.52 o 
  -9   1  10      132.03      124.57      1.62 o 
  -8   1  10      313.25      305.67      2.92 o 
  -7   1  10        5.84        5.03      0.32 o 
  -6   1  10       12.92       12.61      0.34 o 
  -5   1  10       13.83       16.19      0.39 o 
  -4   1  10       29.90       25.92      0.43 o 
  -3   1  10       76.49       71.10      0.76 o 
  -2   1  10      143.82      149.08      1.32 o 
  -1   1  10      339.88      358.59      3.19 o 
   0   1  10      167.40      161.33      1.56 o 
   1   1  10       27.06       29.13      0.41 o 
   2   1  10       65.52       70.73      0.75 o 
   3   1  10       71.67       67.97      0.79 o 
   4   1  10      576.29      543.17      4.47 o 
   5   1  10      286.67      276.32      3.39 o 
   6   1  10      254.01      229.10      2.90 o 
   7   1  10       16.60       18.46      0.70 o 
   8   1  10       63.79       55.79      1.46 o 
   9   1  10       14.08       17.10      1.27 o 
 -12   2  10       29.65       32.68      0.79 o 
 -11   2  10        0.05        0.34      0.33 o 
 -10   2  10       14.63       14.47      0.52 o 
  -9   2  10       66.25       67.61      1.05 o 
  -8   2  10       91.46       85.58      1.15 o 
  -7   2  10      251.70      249.15      2.38 o 
  -6   2  10       40.71       43.56      0.62 o 
  -5   2  10      221.01      212.07      2.06 o 
  -4   2  10       31.54       29.08      0.51 o 
  -3   2  10       79.66       71.39      0.75 o 
  -2   2  10       22.16       22.65      0.44 o 
  -1   2  10       76.22       91.13      0.94 o 
   0   2  10       69.56       75.28      1.11 o 
   1   2  10       12.62        9.97      0.33 o 
   2   2  10      139.73      137.53      1.28 o 
   3   2  10       13.82       14.38      0.38 o 
   4   2  10        6.79        7.68      0.34 o 
   5   2  10      176.72      176.51      2.33 o 
   6   2  10       57.19       54.33      1.30 o 
   7   2  10       14.10       13.18      0.52 o 
   8   2  10       58.93       61.80      1.12 o 
   9   2  10       12.07       13.73      1.21 o 
 -11   3  10       32.79       36.12      0.81 o 
 -10   3  10       19.33       21.82      0.72 o 
  -9   3  10       51.72       48.92      1.43 o 
  -8   3  10      212.85      200.97      2.91 o 
  -7   3  10       78.48       79.96      1.04 o 
  -6   3  10       43.83       46.85      0.71 o 
  -5   3  10       89.64       87.67      0.97 o 
  -4   3  10      120.04      119.15      1.21 o 
  -3   3  10       92.87       94.73      1.04 o 
  -2   3  10       64.38       67.57      0.88 o 
  -1   3  10      167.06      178.83      1.67 o 
   0   3  10       59.14       53.78      0.72 o 
   1   3  10      177.55      181.85      1.94 o 
   2   3  10        4.05        4.83      0.40 o 
   3   3  10       15.34       16.18      0.65 o 
   4   3  10      449.92      421.21      4.65 o 
   5   3  10       14.15       15.38      0.59 o 
   6   3  10      116.72      121.87      1.79 o 
   7   3  10        0.94        1.37      0.39 o 
   8   3  10        8.31        8.40      0.65 o 
 -10   4  10        2.47        2.63      0.46 o 
  -9   4  10        5.19        6.42      0.50 o 
  -8   4  10       11.58       12.77      0.59 o 
  -7   4  10      105.39      109.22      2.20 o 
  -6   4  10        0.57        0.70      0.25 o 
  -5   4  10       56.85       55.53      0.78 o 
  -4   4  10      169.17      172.57      1.80 o 
  -3   4  10        8.87       11.54      0.50 o 
  -2   4  10      107.58      107.11      1.72 o 
  -1   4  10       80.39       79.06      1.15 o 
   0   4  10      274.99      273.54      3.02 o 
   1   4  10      125.01      123.44      1.56 o 
   2   4  10       78.31       74.73      1.42 o 
   3   4  10       61.20       54.16      0.82 o 
   4   4  10       57.95       62.96      1.31 o 
   5   4  10       53.27       48.52      1.16 o 
   6   4  10       28.54       30.31      0.95 o 
   7   4  10        4.66        5.59      0.55 o 
   8   4  10        4.50        5.93      0.55 o 
  -9   5  10       30.02       31.46      1.06 o 
  -8   5  10       78.59       80.14      1.64 o 
  -7   5  10       14.26       15.25      0.60 o 
  -6   5  10       29.40       29.12      0.67 o 
  -5   5  10       35.90       35.66      0.73 o 
  -4   5  10       13.99       15.26      0.59 o 
  -3   5  10       16.10       15.26      0.66 o 
  -2   5  10       52.14       54.57      1.01 o 
  -1   5  10        4.40        3.76      0.44 o 
   0   5  10       85.36       78.09      1.57 o 
   1   5  10       26.25       24.01      0.94 o 
   2   5  10       84.49       83.58      1.44 o 
   3   5  10       28.50       26.81      0.61 o 
   4   5  10       47.99       45.08      1.25 o 
   5   5  10       23.27       23.51      0.93 o 
   6   5  10       33.74       35.82      1.22 o 
  -7   6  10       20.35       22.97      0.80 o 
  -6   6  10       19.81       21.52      0.67 o 
  -5   6  10        6.34        5.73      0.49 o 
  -4   6  10       17.04       16.34      0.73 o 
  -3   6  10       32.27       34.05      0.96 o 
  -2   6  10        1.63        1.96      0.55 o 
  -1   6  10       10.03        9.58      0.69 o 
   0   6  10        0.79        0.65      0.43 o 
   1   6  10       11.48       12.07      0.50 o 
   2   6  10        4.80        4.74      0.39 o 
   3   6  10        4.33        3.66      0.37 o 
   4   6  10        5.90        7.14      0.67 o 
   5   6  10        5.46        5.20      0.76 o 
  -4   7  10        9.79       11.39      0.67 o 
  -3   7  10        2.36        2.21      0.61 o 
  -2   7  10        0.80        0.33      0.55 o 
  -1   7  10       27.65       27.44      1.01 o 
   0   7  10        1.49        0.94      0.49 o 
   1   7  10        6.23        5.26      0.43 o 
   2   7  10        0.00        0.00      0.36 o 
 -12   0  11        3.24        4.93      0.62 o 
 -11   0  11       12.83       12.77      0.72 o 
 -10   0  11        1.10        1.59      0.47 o 
  -9   0  11        4.12        2.66      0.48 o 
  -8   0  11      283.74      276.57      3.79 o 
  -7   0  11       90.06       93.18      1.39 o 
  -6   0  11       50.37       51.80      1.02 o 
  -5   0  11      327.17      321.67      3.80 o 
  -4   0  11      359.24      351.99      4.13 o 
  -3   0  11        1.36        1.36      0.23 o 
  -2   0  11        0.20        0.56      0.41 o 
  -1   0  11      543.18      538.12      7.55 o 
   0   0  11       13.83       15.25      0.47 o 
   1   0  11      368.43      333.39      3.91 o 
   2   0  11       88.71       91.30      1.46 o 
   3   0  11      102.12       97.80      1.58 o 
   4   0  11      396.04      404.77      7.41 o 
   5   0  11        0.85        0.69      0.47 o 
   6   0  11        9.59        9.49      1.12 o 
   7   0  11        0.17        0.00      0.44 o 
   8   0  11       13.14       15.16      0.89 o 
   9   0  11       27.51       30.14      2.23 o 
 -12   1  11       14.67       17.42      0.61 o 
 -11   1  11        2.89        3.58      0.38 o 
 -10   1  11        5.52        6.32      0.41 o 
  -9   1  11       24.58       22.90      0.64 o 
  -8   1  11      212.01      212.75      2.28 o 
  -7   1  11      337.09      355.12      3.53 o 
  -6   1  11       54.47       56.93      0.72 o 
  -5   1  11      316.08      315.79      2.92 o 
  -4   1  11      139.89      135.90      1.33 o 
  -3   1  11      235.56      242.46      2.05 o 
  -2   1  11       41.41       39.48      0.61 o 
  -1   1  11      219.07      201.41      1.90 o 
   0   1  11      302.10      318.62      2.77 o 
   1   1  11       38.14       33.66      0.47 o 
   2   1  11       35.28       36.76      0.51 o 
   3   1  11      247.72      239.40      2.21 o 
   4   1  11      200.11      206.24      2.42 o 
   5   1  11        5.08        4.51      0.39 o 
   6   1  11       82.89       79.99      1.57 o 
   7   1  11        6.84        7.23      0.42 o 
   8   1  11       16.22       15.85      0.77 o 
   9   1  11        5.30        7.24      1.07 o 
 -11   2  11        1.55        2.09      0.62 o 
 -10   2  11       18.86       22.50      0.75 o 
  -9   2  11       27.93       27.74      0.72 o 
  -8   2  11      191.42      195.61      2.29 o 
  -7   2  11      221.90      211.65      2.20 o 
  -6   2  11       59.45       63.47      0.84 o 
  -5   2  11       91.13       90.97      1.06 o 
  -4   2  11      192.83      188.40      1.75 o 
  -3   2  11       25.53       25.49      0.46 o 
  -2   2  11       71.58       69.98      0.73 o 
  -1   2  11      145.02      138.40      1.33 o 
   0   2  11      104.35      113.37      1.21 o 
   1   2  11      121.26      115.57      1.18 o 
   2   2  11       15.85       15.51      0.40 o 
   3   2  11       11.86       10.45      0.49 o 
   4   2  11       71.93       63.85      1.39 o 
   5   2  11      224.43      229.41      2.93 o 
   6   2  11       22.43       19.30      0.65 o 
   7   2  11       39.85       34.41      0.81 o 
   8   2  11        7.56       10.26      0.86 o 
 -11   3  11        1.58        1.47      0.43 o 
 -10   3  11        3.01        3.07      0.44 o 
  -9   3  11       84.24       87.61      1.44 o 
  -8   3  11       75.86       80.90      1.35 o 
  -7   3  11        3.27        2.73      0.30 o 
  -6   3  11       65.87       66.81      0.95 o 
  -5   3  11       74.11       75.29      1.01 o 
  -4   3  11       77.27       79.17      0.92 o 
  -3   3  11      554.61      538.73      4.90 o 
  -2   3  11      158.70      157.66      1.52 o 
  -1   3  11       35.68       37.68      0.76 o 
   0   3  11        5.21        8.69      0.48 o 
   1   3  11       24.50       24.52      0.53 o 
   2   3  11      138.72      138.00      1.46 o 
   3   3  11      109.96      113.65      1.38 o 
   4   3  11        2.72        2.74      0.36 o 
   5   3  11      113.92      102.57      1.60 o 
   6   3  11       19.75       17.83      0.67 o 
   7   3  11       32.95       35.72      0.77 o 
   8   3  11       14.76       17.24      0.67 o 
 -10   4  11        3.18        3.78      0.48 o 
  -9   4  11        9.29        9.93      0.57 o 
  -8   4  11       29.58       27.27      0.81 o 
  -7   4  11       11.67       11.35      0.67 o 
  -6   4  11       23.39       22.77      0.57 o 
  -5   4  11       77.71       77.74      1.08 o 
  -4   4  11      155.46      153.70      1.92 o 
  -3   4  11      307.32      312.38      3.45 o 
  -2   4  11       45.00       45.43      0.86 o 
  -1   4  11       62.34       58.93      0.98 o 
   0   4  11       12.13       12.08      0.47 o 
   1   4  11       86.37       85.72      1.20 o 
   2   4  11       38.98       37.52      0.76 o 
   3   4  11       47.17       47.41      0.81 o 
   4   4  11       48.50       49.83      1.19 o 
   5   4  11       16.96       18.26      0.83 o 
   6   4  11       38.71       36.23      0.91 o 
   7   4  11        9.44       10.41      0.69 o 
  -9   5  11       18.42       18.26      0.85 o 
  -8   5  11       17.67       19.32      0.89 o 
  -7   5  11       14.98       14.51      0.60 o 
  -6   5  11       43.82       42.74      0.81 o 
  -5   5  11       63.77       65.79      1.02 o 
  -4   5  11        2.40        2.86      0.43 o 
  -3   5  11      192.97      189.93      2.54 o 
  -2   5  11      147.89      148.72      2.38 o 
  -1   5  11      125.10      117.90      2.03 o 
   0   5  11       10.10        8.59      0.47 o 
   1   5  11        9.79       11.15      0.56 o 
   2   5  11       25.98       24.36      0.70 o 
   3   5  11        6.90        5.40      0.35 o 
   4   5  11       92.25       97.61      3.43 o 
   5   5  11       51.68       50.67      1.27 o 
   6   5  11       14.90       15.42      0.88 o 
  -7   6  11       11.57       11.39      0.67 o 
  -6   6  11        6.34        7.21      0.48 o 
  -5   6  11       14.74       15.81      0.64 o 
  -4   6  11        6.83        6.92      0.59 o 
  -3   6  11        3.13        2.71      0.59 o 
  -2   6  11        5.04        8.08      0.70 o 
  -1   6  11        5.08        3.18      0.57 o 
   0   6  11       25.04       26.42      0.93 o 
   1   6  11       45.71       44.01      0.87 o 
   2   6  11        8.35        7.83      0.46 o 
   3   6  11       33.64       37.31      0.77 o 
   4   6  11       40.49       40.89      1.83 o 
  -3   7  11       37.58       33.62      1.38 o 
  -2   7  11       58.25       54.19      1.81 o 
  -1   7  11       44.94       50.52      1.82 o 
   0   7  11        8.68        8.11      0.61 o 
 -12   0  12       45.26       49.15      1.34 o 
 -11   0  12        2.33        0.43      0.49 o 
 -10   0  12       49.52       51.38      1.39 o 
  -9   0  12        9.08        9.49      0.65 o 
  -8   0  12        8.77        7.56      0.75 o 
  -7   0  12       44.76       45.90      0.92 o 
  -6   0  12      170.94      170.81      2.45 o 
  -5   0  12        0.71        1.42      0.31 o 
  -4   0  12      303.15      297.12      3.92 o 
  -3   0  12      342.37      344.97      3.99 o 
  -2   0  12       15.09       12.95      0.51 o 
  -1   0  12        8.38        8.14      0.46 o 
   0   0  12      192.54      184.47      2.33 o 
   1   0  12      577.60      585.70      6.67 o 
   2   0  12       55.33       52.25      1.15 o 
   3   0  12      733.28      702.81      8.09 o 
   4   0  12       48.30       40.82      1.33 o 
   5   0  12       11.12       12.39      0.78 o 
   6   0  12       15.14       14.57      0.86 o 
   7   0  12       39.61       43.42      1.98 o 
   8   0  12        0.14        0.04      0.60 o 
 -11   1  12        2.12        2.15      0.38 o 
 -10   1  12       28.59       26.08      0.69 o 
  -9   1  12      126.24      117.13      1.56 o 
  -8   1  12       45.46       36.64      0.94 o 
  -7   1  12      130.15      115.82      1.37 o 
  -6   1  12       76.10       79.93      0.98 o 
  -5   1  12       55.23       59.72      0.99 o 
  -4   1  12      142.45      122.97      1.25 o 
  -3   1  12      312.49      308.54      2.58 o 
  -2   1  12      136.30      122.01      1.30 o 
  -1   1  12      287.49      276.66      2.73 o 
   0   1  12       17.53       20.05      0.76 o 
   1   1  12      216.44      206.84      1.82 o 
   2   1  12      701.63      674.70      5.43 o 
   3   1  12       82.73       80.20      1.10 o 
   4   1  12      215.75      204.11      4.12 o 
   5   1  12       19.68       14.95      1.03 o 
   6   1  12       13.26       12.81      0.56 o 
   7   1  12       70.10       66.20      1.26 o 
   8   1  12       19.37       22.64      1.07 o 
 -11   2  12        9.95       10.03      0.51 o 
 -10   2  12        6.59        6.00      0.44 o 
  -9   2  12       87.13       88.96      1.32 o 
  -8   2  12        3.26        5.15      0.42 o 
  -7   2  12       44.93       48.57      0.73 o 
  -6   2  12       96.43       95.70      1.19 o 
  -5   2  12       20.11       22.20      0.55 o 
  -4   2  12      149.00      149.29      1.56 o 
  -3   2  12      119.64      119.12      1.17 o 
  -2   2  12       39.36       39.35      0.53 o 
  -1   2  12       36.99       34.52      0.74 o 
   0   2  12      375.64      360.98      3.32 o 
   1   2  12      364.06      375.17      3.45 o 
   2   2  12       88.47       85.68      0.96 o 
   3   2  12      156.18      149.84      1.84 o 
   4   2  12       75.81       71.35      1.66 o 
   5   2  12       41.42       45.06      0.97 o 
   6   2  12        7.77       10.94      0.53 o 
   7   2  12       19.26       16.81      0.68 o 
   8   2  12       17.09       20.83      0.77 o 
 -10   3  12        6.64        6.43      0.52 o 
  -9   3  12       42.95       43.40      1.02 o 
  -8   3  12        0.41        1.23      0.42 o 
  -7   3  12       34.92       34.97      0.76 o 
  -6   3  12       16.06       14.94      0.48 o 
  -5   3  12       67.17       65.79      1.11 o 
  -4   3  12       85.12       87.81      1.08 o 
  -3   3  12      146.70      145.07      1.39 o 
  -2   3  12       28.18       24.16      0.46 o 
  -1   3  12        3.86        4.29      0.52 o 
   0   3  12      241.69      227.94      2.26 o 
   1   3  12      189.89      192.42      2.05 o 
   2   3  12      164.42      165.20      1.80 o 
   3   3  12      136.03      133.41      1.87 o 
   4   3  12      191.99      191.02      4.20 o 
   5   3  12      211.89      203.72      3.08 o 
   6   3  12       26.52       26.14      0.95 o 
   7   3  12        3.35        2.48      0.40 o 
 -10   4  12       16.30       17.16      0.82 o 
  -9   4  12        5.35        6.66      0.64 o 
  -8   4  12        2.96        3.84      0.70 o 
  -7   4  12       68.69       69.85      1.61 o 
  -6   4  12       42.26       37.22      0.82 o 
  -5   4  12        3.43        3.56      0.37 o 
  -4   4  12      117.12      117.17      1.59 o 
  -3   4  12      189.96      192.32      2.31 o 
  -2   4  12       70.38       72.54      1.20 o 
  -1   4  12      200.86      198.71      2.35 o 
   0   4  12       15.89       17.04      0.66 o 
   1   4  12       58.73       59.34      2.55 o 
   2   4  12      349.27      330.22      3.59 o 
   3   4  12       34.89       33.17      1.35 o 
   4   4  12       18.55       20.63      0.97 o 
   5   4  12        1.84        1.76      0.58 o 
   6   4  12       18.50       19.17      0.78 o 
  -8   5  12       19.19       21.76      0.96 o 
  -7   5  12        8.39       10.58      0.58 o 
  -6   5  12        3.61        4.26      0.40 o 
  -5   5  12       16.95       19.10      0.68 o 
  -4   5  12        1.57        1.02      0.40 o 
  -3   5  12       15.87       16.52      0.70 o 
  -2   5  12       83.44       86.30      1.67 o 
  -1   5  12        7.66        6.90      0.49 o 
   0   5  12       14.02       17.57      0.62 o 
   1   5  12       19.07       19.48      0.61 o 
   2   5  12       44.97       49.03      1.04 o 
   3   5  12       16.51       15.60      0.90 o 
   4   5  12       23.90       24.11      1.61 o 
   5   5  12       23.04       21.00      0.90 o 
  -6   6  12        1.98        1.68      0.47 o 
  -5   6  12        0.27        0.04      0.43 o 
  -4   6  12       38.61       39.05      1.06 o 
  -3   6  12       70.97       68.80      1.56 o 
  -2   6  12       11.42       13.79      0.80 o 
  -1   6  12       18.35       19.21      0.84 o 
   0   6  12       16.95       18.27      0.67 o 
   1   6  12       51.00       49.37      1.12 o 
   2   6  12       45.19       44.32      1.04 o 
   3   6  12       30.72       31.85      0.80 o 
 -11   0  13       23.59       21.72      0.93 o 
 -10   0  13        1.63        2.14      0.55 o 
  -9   0  13       51.79       52.03      1.55 o 
  -8   0  13       60.09       55.36      1.37 o 
  -7   0  13       14.05       12.96      0.68 o 
  -6   0  13        0.88        1.02      0.41 o 
  -5   0  13      294.06      286.29      3.49 o 
  -4   0  13      197.63      175.77      2.52 o 
  -3   0  13      260.98      248.25      3.35 o 
  -2   0  13      128.85      136.95      2.02 o 
  -1   0  13       21.66       18.61      1.00 o 
   0   0  13      304.10      302.95      3.65 o 
   1   0  13      250.91      236.74      2.92 o 
   2   0  13      101.25       99.34      2.09 o 
   3   0  13        8.22        7.71      0.56 o 
   4   0  13        2.66        4.31      0.63 o 
   5   0  13      208.02      219.16      4.40 o 
   6   0  13        2.74        2.83      0.62 o 
   7   0  13       68.08       73.96      1.96 o 
   8   0  13        4.86        4.19      0.63 o 
 -11   1  13        7.50        9.62      0.51 o 
 -10   1  13        1.81        3.04      0.39 o 
  -9   1  13       14.91       12.98      0.52 o 
  -8   1  13      142.90      132.86      1.72 o 
  -7   1  13       42.75       41.32      0.73 o 
  -6   1  13       54.40       49.99      0.80 o 
  -5   1  13      103.11      110.17      1.25 o 
  -4   1  13      108.48      115.52      1.29 o 
  -3   1  13       17.28       19.22      0.73 o 
  -2   1  13       94.59       98.63      1.05 o 
  -1   1  13      252.30      262.83      2.64 o 
   0   1  13      103.62       94.64      0.99 o 
   1   1  13        6.74        7.71      0.39 o 
   2   1  13      126.55      127.23      1.30 o 
   3   1  13       16.87       17.94      0.61 o 
   4   1  13       88.39       86.17      1.52 o 
   5   1  13        1.61        1.54      0.41 o 
   6   1  13       35.77       33.86      0.89 o 
   7   1  13        8.23        7.16      0.58 o 
   8   1  13        9.58       12.69      0.60 o 
 -11   2  13        1.88        2.67      0.44 o 
 -10   2  13        5.04        6.17      0.46 o 
  -9   2  13       86.36       85.37      1.31 o 
  -8   2  13       54.56       52.75      1.03 o 
  -7   2  13        2.54        2.90      0.34 o 
  -6   2  13      106.10      105.47      1.31 o 
  -5   2  13      416.55      409.81      4.34 o 
  -4   2  13      351.28      348.68      3.50 o 
  -3   2  13      264.35      255.40      2.22 o 
  -2   2  13      131.32      131.09      1.21 o 
  -1   2  13       31.89       30.36      0.55 o 
   0   2  13      502.71      512.89      4.62 o 
   1   2  13      102.63      100.61      1.16 o 
   2   2  13       56.27       55.00      0.87 o 
   3   2  13       42.50       44.58      1.04 o 
   4   2  13       48.62       47.85      1.09 o 
   5   2  13       67.25       70.22      1.37 o 
   6   2  13        1.23        1.57      0.43 o 
   7   2  13       54.65       53.87      1.16 o 
 -10   3  13        0.89        0.73      0.43 o 
  -9   3  13       18.12       16.56      0.91 o 
  -8   3  13       23.78       22.45      0.81 o 
  -7   3  13      156.35      156.09      1.98 o 
  -6   3  13        2.73        3.85      0.41 o 
  -5   3  13       81.81       82.99      1.15 o 
  -4   3  13        0.01        0.30      0.28 o 
  -3   3  13       63.10       66.28      0.84 o 
  -2   3  13        0.70        0.80      0.31 o 
  -1   3  13      142.54      135.31      1.57 o 
   0   3  13       10.27        9.92      0.53 o 
   1   3  13       89.85       84.05      1.17 o 
   2   3  13       92.04       83.47      1.10 o 
   3   3  13       19.07       17.54      0.82 o 
   4   3  13       50.43       57.60      1.25 o 
   5   3  13        4.95        5.14      0.52 o 
   6   3  13       33.75       39.61      0.97 o 
   7   3  13        3.21        2.86      0.58 o 
  -9   4  13        1.46        2.95      0.60 o 
  -8   4  13        4.83        2.67      0.64 o 
  -7   4  13       10.82       10.92      0.62 o 
  -6   4  13        1.71        1.50      0.37 o 
  -5   4  13       49.74       49.03      0.95 o 
  -4   4  13       60.74       65.71      1.12 o 
  -3   4  13       83.09       85.69      1.30 o 
  -2   4  13        9.99       12.49      0.53 o 
  -1   4  13      181.92      185.59      2.24 o 
   0   4  13      229.49      240.41      2.76 o 
   1   4  13       67.80       69.48      1.65 o 
   2   4  13       33.23       29.49      0.78 o 
   3   4  13       83.06       77.66      3.06 o 
   4   4  13       16.30       17.78      1.37 o 
   5   4  13        3.58        2.50      0.61 o 
   6   4  13       23.12       22.04      1.00 o 
  -8   5  13       10.69        9.83      0.82 o 
  -7   5  13        1.72        2.25      0.44 o 
  -6   5  13        1.72        1.18      0.36 o 
  -5   5  13       19.94       23.09      0.76 o 
  -4   5  13       53.27       53.97      1.17 o 
  -3   5  13       20.24       21.94      0.89 o 
  -2   5  13      109.50      114.48      2.30 o 
  -1   5  13       15.79       15.17      0.67 o 
   0   5  13       20.56       21.21      0.67 o 
   1   5  13       43.57       41.83      0.92 o 
   2   5  13       88.32       80.20      1.50 o 
   3   5  13       37.37       34.08      1.30 o 
   4   5  13       21.16       21.28      1.08 o 
  -5   6  13       28.47       28.55      1.00 o 
  -4   6  13       55.89       53.64      1.41 o 
  -3   6  13        5.81        7.20      0.71 o 
  -2   6  13        8.42        8.90      0.64 o 
  -1   6  13       66.27       70.40      1.73 o 
   0   6  13       31.56       28.70      0.80 o 
   1   6  13       21.60       24.11      0.75 o 
   2   6  13        1.24        1.70      0.50 o 
 -11   0  14        1.03        1.02      0.59 o 
 -10   0  14       16.04       18.75      0.90 o 
  -9   0  14        0.51        0.00      0.48 o 
  -8   0  14        0.33        0.00      0.48 o 
  -7   0  14        2.15        2.69      0.73 o 
  -6   0  14       90.05       83.88      1.49 o 
  -5   0  14      116.86      120.90      1.91 o 
  -4   0  14      224.66      235.23      6.46 o 
  -3   0  14       22.80       24.98      0.77 o 
  -2   0  14        0.02        0.00      0.30 o 
  -1   0  14       25.04       24.38      0.74 o 
   0   0  14      389.02      375.21      4.46 o 
   1   0  14       17.08       17.51      0.62 o 
   2   0  14      267.26      246.80      3.90 o 
   3   0  14        7.95       10.43      0.81 o 
   4   0  14        4.23        3.32      0.66 o 
   5   0  14        4.44        4.63      0.93 o 
   6   0  14       37.15       35.22      1.36 o 
   7   0  14       25.02       24.40      1.19 o 
 -11   1  14        4.97        8.46      0.51 o 
 -10   1  14        1.60        2.38      0.41 o 
  -9   1  14        1.23        1.57      0.43 o 
  -8   1  14        1.39        0.59      0.53 o 
  -7   1  14        3.21        4.22      0.43 o 
  -6   1  14       57.06       54.66      1.36 o 
  -5   1  14      101.81       88.20      1.25 o 
  -4   1  14       75.94       79.34      1.02 o 
  -3   1  14      108.07       98.63      1.08 o 
  -2   1  14       59.54       49.30      0.75 o 
  -1   1  14      160.95      155.58      1.71 o 
   0   1  14       28.95       26.76      0.62 o 
   1   1  14       17.90       20.68      0.83 o 
   2   1  14       57.31       57.35      0.84 o 
   3   1  14       59.20       61.28      1.33 o 
   4   1  14       33.99       29.55      0.86 o 
   5   1  14        4.83        3.47      0.47 o 
   6   1  14       29.80       36.47      1.26 o 
   7   1  14       20.03       21.58      0.81 o 
 -10   2  14       17.02       17.94      0.65 o 
  -9   2  14       26.67       25.08      0.73 o 
  -8   2  14       11.85       12.79      0.64 o 
  -7   2  14        8.90        9.01      0.42 o 
  -6   2  14      179.53      175.31      1.96 o 
  -5   2  14       71.79       75.87      1.16 o 
  -4   2  14      126.54      127.84      1.64 o 
  -3   2  14      203.27      208.27      1.80 o 
  -2   2  14      108.26      102.43      1.55 o 
  -1   2  14       66.40       67.25      0.90 o 
   0   2  14      411.49      401.32      3.68 o 
   1   2  14      200.47      200.44      2.14 o 
   2   2  14       73.38       66.37      1.40 o 
   3   2  14       35.00       34.72      0.96 o 
   4   2  14       10.71       11.44      0.83 o 
   5   2  14       23.56       21.49      0.82 o 
   6   2  14        1.70        0.25      0.44 o 
 -10   3  14       10.39        8.51      0.60 o 
  -9   3  14        2.80        1.70      0.46 o 
  -8   3  14       53.56       59.29      1.29 o 
  -7   3  14       23.76       25.82      0.65 o 
  -6   3  14       48.53       50.35      0.87 o 
  -5   3  14      175.98      174.26      2.51 o 
  -4   3  14      138.73      138.56      1.78 o 
  -3   3  14       89.48       90.41      1.20 o 
  -2   3  14      167.62      169.73      1.90 o 
  -1   3  14      515.80      504.41      5.27 o 
   0   3  14       66.62       64.12      1.09 o 
   1   3  14       19.28       20.34      0.74 o 
   2   3  14       18.18       15.26      0.52 o 
   3   3  14        3.25        3.38      0.50 o 
   4   3  14       13.48       14.91      0.69 o 
   5   3  14        8.40       10.05      1.06 o 
   6   3  14        2.58        3.15      0.52 o 
  -8   4  14        2.95        3.45      0.50 o 
  -7   4  14       25.40       26.54      0.84 o 
  -6   4  14       19.03       22.16      0.70 o 
  -5   4  14       55.49       54.12      1.03 o 
  -4   4  14       17.01       17.19      0.63 o 
  -3   4  14       32.69       31.16      0.99 o 
  -2   4  14       19.52       18.14      0.81 o 
  -1   4  14       27.87       23.66      0.69 o 
   0   4  14      120.60      117.38      1.73 o 
   1   4  14       74.27       76.17      1.28 o 
   2   4  14       42.58       41.63      1.02 o 
   3   4  14       12.62       16.62      0.91 o 
   4   4  14        0.06        0.00      0.56 o 
   5   4  14       24.74       26.87      1.10 o 
  -7   5  14       15.29       18.11      0.73 o 
  -6   5  14        3.70        4.34      0.48 o 
  -5   5  14       10.11        9.18      0.56 o 
  -4   5  14       66.63       69.55      1.55 o 
  -3   5  14       12.57       13.39      0.77 o 
  -2   5  14       22.68       19.96      0.76 o 
  -1   5  14       30.88       30.74      0.90 o 
   0   5  14       10.20       13.95      0.58 o 
   1   5  14       39.65       40.75      1.00 o 
   2   5  14        4.42        4.20      0.52 o 
   3   5  14       27.84       28.39      1.20 o 
  -3   6  14       52.91       54.36      1.48 o 
  -2   6  14        5.03        5.01      0.61 o 
  -1   6  14       35.28       35.22      1.02 o 
   0   6  14       21.43       22.71      0.84 o 
 -10   0  15       26.92       25.39      1.09 o 
  -9   0  15        8.93       11.53      0.76 o 
  -8   0  15       22.90       18.89      1.39 o 
  -7   0  15        4.20        4.11      0.56 o 
  -6   0  15       22.38       20.00      0.75 o 
  -5   0  15       54.53       53.67      1.16 o 
  -4   0  15        5.67        2.68      0.52 o 
  -3   0  15      185.55      178.23      2.59 o 
  -2   0  15        7.53        6.26      0.45 o 
  -1   0  15      116.85      113.29      1.82 o 
   0   0  15      299.48      298.55      4.50 o 
   1   0  15        1.63        1.11      0.41 o 
   2   0  15       37.67       35.06      1.09 o 
   3   0  15        4.80        4.21      0.68 o 
   4   0  15        0.88        0.86      0.60 o 
   5   0  15        4.31        5.46      0.75 o 
   6   0  15       72.22       71.85      3.17 o 
 -10   1  15        5.76        6.67      0.50 o 
  -9   1  15       19.90       20.86      0.69 o 
  -8   1  15        7.02        6.98      0.50 o 
  -7   1  15       26.66       25.38      0.67 o 
  -6   1  15       48.64       42.98      0.83 o 
  -5   1  15      422.30      396.18      3.96 o 
  -4   1  15      317.22      309.48      3.18 o 
  -3   1  15      248.41      242.97      2.25 o 
  -2   1  15       76.11       77.25      0.94 o 
  -1   1  15      131.29      124.44      1.46 o 
   0   1  15       90.00       80.91      1.07 o 
   1   1  15        1.65        2.98      0.69 o 
   2   1  15      283.60      276.87      3.30 o 
   3   1  15       36.64       36.37      0.98 o 
   4   1  15        5.45        4.00      0.76 o 
   5   1  15       13.50       12.94      0.65 o 
   6   1  15        5.23        6.39      0.67 o 
 -10   2  15        4.40        4.65      0.53 o 
  -9   2  15       15.47       15.69      0.77 o 
  -8   2  15        5.36        6.60      0.56 o 
  -7   2  15       59.95       62.27      0.98 o 
  -6   2  15       70.40       67.60      1.26 o 
  -5   2  15       35.24       33.97      0.79 o 
  -4   2  15      121.48      114.85      1.59 o 
  -3   2  15       37.50       35.47      0.62 o 
  -2   2  15       69.72       71.27      1.01 o 
  -1   2  15       21.81       20.10      0.55 o 
   0   2  15      143.22      142.32      1.65 o 
   1   2  15       73.44       72.37      1.15 o 
   2   2  15       16.75       17.04      0.60 o 
   3   2  15       66.72       65.48      1.50 o 
   4   2  15        7.14        7.24      0.56 o 
   5   2  15        4.63        4.66      0.53 o 
   6   2  15       17.05       18.14      0.80 o 
  -9   3  15        8.38        7.42      0.59 o 
  -8   3  15       56.18       59.89      1.14 o 
  -7   3  15       24.39       26.19      0.74 o 
  -6   3  15        5.72        5.36      0.42 o 
  -5   3  15       77.22       78.83      1.15 o 
  -4   3  15       14.02       13.10      0.53 o 
  -3   3  15       33.98       33.88      0.85 o 
  -2   3  15       28.83       26.24      0.72 o 
  -1   3  15        5.76        8.51      0.71 o 
   0   3  15       53.71       52.31      1.04 o 
   1   3  15       36.67       37.11      0.76 o 
   2   3  15       87.18       86.08      1.56 o 
   3   3  15       10.10       12.27      0.80 o 
   4   3  15        0.52        0.07      0.55 o 
   5   3  15        8.12        8.04      0.73 o 
  -8   4  15        7.69        9.49      0.80 o 
  -7   4  15        4.30        3.42      0.48 o 
  -6   4  15       58.35       61.35      1.13 o 
  -5   4  15       26.46       23.71      0.76 o 
  -4   4  15       42.40       45.53      1.05 o 
  -3   4  15        7.61        7.02      0.61 o 
  -2   4  15       20.41       19.96      0.72 o 
  -1   4  15       12.99       14.18      0.57 o 
   0   4  15       14.15       13.24      0.59 o 
   1   4  15       61.70       63.33      1.49 o 
   2   4  15       63.62       58.41      1.24 o 
   3   4  15       33.20       36.06      1.28 o 
   4   4  15       14.60       15.59      0.93 o 
  -6   5  15        0.06        0.65      0.43 o 
  -5   5  15        5.96        7.99      0.63 o 
  -4   5  15       12.41       13.99      0.82 o 
  -3   5  15       18.63       18.03      0.90 o 
  -2   5  15        9.14       10.80      0.63 o 
  -1   5  15        3.93        4.33      0.52 o 
   0   5  15       27.43       24.91      1.40 o 
   1   5  15       55.01       55.83      1.21 o 
   2   5  15       35.10       35.95      1.99 o 
 -10   0  16       25.29       26.88      1.14 o 
  -9   0  16        0.08        0.00      0.68 o 
  -8   0  16       10.49        9.87      0.76 o 
  -7   0  16       13.75       14.26      0.76 o 
  -6   0  16        4.13        1.97      0.45 o 
  -5   0  16       95.88       89.80      1.60 o 
  -4   0  16       19.77       17.58      1.77 o 
  -3   0  16        6.13        5.57      0.55 o 
  -2   0  16        3.37        1.79      0.45 o 
  -1   0  16       93.98       80.75      1.62 o 
   0   0  16       60.23       54.50      1.30 o 
   1   0  16       24.32       20.16      0.75 o 
   2   0  16       31.63       31.74      1.30 o 
   3   0  16        5.22        8.47      0.81 o 
   4   0  16        4.71        5.97      0.80 o 
   5   0  16       45.38       50.96      1.74 o 
  -9   1  16        6.69        7.38      0.51 o 
  -8   1  16        6.72        7.58      0.53 o 
  -7   1  16        0.66        0.53      0.34 o 
  -6   1  16       42.76       44.37      0.98 o 
  -5   1  16       58.14       52.28      0.89 o 
  -4   1  16       18.90       16.78      0.53 o 
  -3   1  16       29.62       25.04      0.65 o 
  -2   1  16       13.24       14.49      0.47 o 
  -1   1  16       17.35       17.98      0.79 o 
   0   1  16       21.14       19.88      0.58 o 
   1   1  16       93.73       92.06      1.85 o 
   2   1  16        2.00        3.26      0.53 o 
   3   1  16        5.36        3.79      0.50 o 
   4   1  16        7.11        6.14      0.59 o 
   5   1  16       44.50       47.52      1.90 o 
  -9   2  16       20.78       22.71      0.83 o 
  -8   2  16        6.74        7.92      0.61 o 
  -7   2  16       19.25       18.09      0.58 o 
  -6   2  16       77.85       72.12      1.17 o 
  -5   2  16       73.19       75.17      1.19 o 
  -4   2  16       17.86       18.29      0.68 o 
  -3   2  16       20.57       18.78      0.66 o 
  -2   2  16       21.58       21.60      0.59 o 
  -1   2  16       35.63       32.09      0.67 o 
   0   2  16      112.93      108.50      1.37 o 
   1   2  16       17.76       17.05      0.90 o 
   2   2  16       11.75       11.59      0.51 o 
   3   2  16        2.49        1.35      0.56 o 
   4   2  16       43.05       46.63      1.18 o 
   5   2  16       27.61       35.25      1.07 o 
  -8   3  16        2.38        2.69      0.44 o 
  -7   3  16        3.15        3.01      0.39 o 
  -6   3  16       42.92       46.75      0.88 o 
  -5   3  16      145.26      146.81      1.93 o 
  -4   3  16       29.23       32.07      0.98 o 
  -3   3  16       20.20       21.02      0.73 o 
  -2   3  16       58.61       62.38      1.06 o 
  -1   3  16       20.01       18.37      0.66 o 
   0   3  16        8.81        9.97      0.53 o 
   1   3  16       10.28        9.60      0.56 o 
   2   3  16       10.59        8.17      0.54 o 
   3   3  16        7.78        6.84      0.67 o 
   4   3  16       18.22       17.09      1.33 o 
  -7   4  16        7.32        8.16      0.59 o 
  -6   4  16        6.92        7.15      0.53 o 
  -5   4  16       86.16       88.71      1.54 o 
  -4   4  16       52.71       54.95      1.67 o 
  -3   4  16        4.28        3.55      0.56 o 
  -2   4  16       17.90       20.40      0.75 o 
  -1   4  16        2.43        2.14      0.46 o 
   0   4  16        2.12        2.07      0.58 o 
   1   4  16        6.83        6.69      0.54 o 
   2   4  16        0.96        0.69      0.48 o 
  -4   5  16       15.22       16.76      0.87 o 
  -3   5  16        4.62        5.21      0.68 o 
  -2   5  16        0.53        0.74      0.47 o 
  -1   5  16       11.33       11.33      0.87 o 
   0   5  16        1.53        2.44      0.56 o 
  -9   0  17       11.96       16.22      0.93 o 
  -8   0  17       37.19       43.89      1.62 o 
  -7   0  17       47.19       48.50      1.33 o 
  -6   0  17       14.80       11.69      0.64 o 
  -5   0  17       17.04       18.99      0.88 o 
  -4   0  17      105.42      104.12      2.48 o 
  -3   0  17       32.99       27.42      0.96 o 
  -2   0  17       28.27       27.17      1.88 o 
  -1   0  17       44.14       41.39      1.51 o 
   0   0  17      165.35      173.23      2.90 o 
   1   0  17        3.63        2.30      0.44 o 
   2   0  17        1.00        1.19      0.65 o 
   3   0  17       21.85       28.75      1.39 o 
   4   0  17      100.21      127.46      3.10 o 
  -9   1  17       11.14       11.24      0.59 o 
  -8   1  17        4.14        4.35      0.59 o 
  -7   1  17        0.21        0.19      0.36 o 
  -6   1  17        3.06        2.87      0.40 o 
  -5   1  17        8.59        6.39      0.49 o 
  -4   1  17       51.10       50.58      1.16 o 
  -3   1  17       58.01       59.15      1.01 o 
  -2   1  17       82.68       73.83      1.14 o 
  -1   1  17       61.24       66.30      1.06 o 
   0   1  17       12.65       11.72      0.45 o 
   1   1  17       17.06       16.25      0.58 o 
   2   1  17        4.45        4.41      0.55 o 
   3   1  17       18.52       20.94      0.87 o 
   4   1  17       48.70       52.99      1.91 o 
  -8   2  17       15.47       19.23      0.82 o 
  -7   2  17       27.80       28.71      0.71 o 
  -6   2  17        0.58        0.48      0.38 o 
  -5   2  17        9.80        9.50      0.58 o 
  -4   2  17       51.64       51.28      1.19 o 
  -3   2  17       67.17       65.43      1.20 o 
  -2   2  17       21.74       20.11      0.71 o 
  -1   2  17        9.28        9.22      0.47 o 
   0   2  17       34.25       34.86      0.77 o 
   1   2  17       14.95       14.43      0.64 o 
   2   2  17       18.58       20.22      0.67 o 
   3   2  17        3.90        4.42      0.58 o 
   4   2  17      134.78      155.32      2.56 o 
  -7   3  17        6.45        7.45      0.52 o 
  -6   3  17       16.75       18.18      0.66 o 
  -5   3  17       24.66       24.00      0.94 o 
  -4   3  17       23.57       20.98      0.87 o 
  -3   3  17        3.59        3.55      0.49 o 
  -2   3  17       32.24       32.45      0.79 o 
  -1   3  17        8.29        9.25      0.55 o 
   0   3  17        3.41        3.57      0.46 o 
   1   3  17       27.74       25.35      0.88 o 
   2   3  17        9.37       10.26      0.58 o 
   3   3  17       31.65       30.32      1.19 o 
  -5   4  17        0.76        0.42      0.58 o 
  -4   4  17        4.28        4.86      0.66 o 
  -3   4  17       27.14       28.92      1.03 o 
  -2   4  17        4.53        6.01      0.54 o 
  -1   4  17        4.50        3.25      0.49 o 
   0   4  17       18.32       20.04      0.73 o 
   1   4  17        8.65        7.76      0.64 o 
  -8   0  18        0.84        1.08      0.74 o 
  -7   0  18        1.73        3.32      0.63 o 
  -6   0  18        0.22        0.33      0.75 o 
  -5   0  18        4.68        4.04      0.77 o 
  -4   0  18        4.86        4.58      0.77 o 
  -3   0  18        6.35        5.90      0.62 o 
  -2   0  18       20.86       23.78      0.94 o 
  -1   0  18        3.21        1.30      0.52 o 
   0   0  18        0.58        2.15      0.79 o 
   1   0  18       54.88       43.37      3.62 o 
   2   0  18        0.33        0.31      0.72 o 
   3   0  18       34.16       42.35      1.69 o 
  -8   1  18        5.09        5.07      0.61 o 
  -7   1  18       24.80       28.06      0.77 o 
  -6   1  18       14.74       14.37      0.69 o 
  -5   1  18       19.61       17.86      0.76 o 
  -4   1  18        3.04        3.74      0.52 o 
  -3   1  18       16.21       16.66      0.79 o 
  -2   1  18       13.22       17.72      0.61 o 
  -1   1  18       24.04       25.98      0.70 o 
   0   1  18       17.40       17.73      0.56 o 
   1   1  18        6.38        6.64      0.51 o 
   2   1  18       57.46       67.22      1.48 o 
   3   1  18        0.07        1.92      0.59 o 
  -7   2  18        2.51        3.54      0.42 o 
  -6   2  18        2.23        2.33      0.49 o 
  -5   2  18       21.93       20.90      0.85 o 
  -4   2  18        9.20        9.61      0.68 o 
  -3   2  18       53.15       56.68      1.12 o 
  -2   2  18       53.65       52.72      0.98 o 
  -1   2  18        2.57        3.53      0.42 o 
   0   2  18       12.18       12.22      0.53 o 
   1   2  18        9.67        9.12      0.91 o 
   2   2  18        7.72        6.29      0.64 o 
  -6   3  18        4.52        6.25      0.70 o 
  -5   3  18       25.25       26.89      0.98 o 
  -4   3  18       13.31       16.67      0.82 o 
  -3   3  18        6.22        6.60      0.72 o 
  -2   3  18       12.15       12.17      0.57 o 
  -1   3  18        3.41        4.26      0.49 o 
   0   3  18       12.90       12.35      0.66 o 
   1   3  18       27.09       29.79      0.97 o 
  -6   0  19       19.20       23.24      1.30 o 
  -5   0  19       11.28       11.75      1.00 o 
  -4   0  19        0.83        0.00      0.65 o 
  -3   0  19        1.50        1.69      0.59 o 
  -2   0  19       84.85       74.43      1.69 o 
  -1   0  19       21.67       23.27      1.03 o 
   0   0  19       18.08       17.95      0.80 o 
   1   0  19       24.84       35.81      1.56 o 
  -6   1  19       10.72       10.89      0.71 o 
  -5   1  19        3.93        4.42      0.57 o 
  -4   1  19        9.99        9.14      0.66 o 
  -3   1  19       58.38       58.08      1.16 o 
  -2   1  19        2.45        2.07      0.42 o 
  -1   1  19        9.49        9.98      0.66 o 
   0   1  19       42.55       43.43      0.91 o 
   1   1  19       11.86       12.51      0.63 o 
  -5   2  19        4.98        5.42      0.65 o 
  -4   2  19       16.22       19.04      0.84 o 
  -3   2  19       12.01       12.81      0.64 o 
  -2   2  19       16.05       18.47      0.73 o 
  -1   2  19       16.26       16.00      0.60 o 
   0   2  19        2.07        3.08      0.49 o 
  -4   0  20        6.86        6.74      0.93 o 
  -3   0  20        7.56        8.07      1.22 o 
  -2   0  20       19.99       25.51      1.09 o 
  -1   0  20       28.45       25.27      1.09 o 
  -3   1  20       46.59       52.60      1.13 o 
  -2   1  20       69.28       71.91      1.21 o 
                                                 
